# Supplementary material for: Predictors of time to death among preterm neonates admitted to neonatal intensive care units at public hospitals in southern Ethiopia: A cohort study
Source: PLoS One. 2023 Oct 12;18(10):e0283143. doi: 10.1371/journal.pone.0283143 (PMC10569587; doi:10.1371/journal.pone.0283143)
Supplement: S1 Dataset — (XLS) [file pone.0283143.s001.xls]

## Sheet: Sheet1
id	hospit	agemom	resid	anc	ancnum	parity	pregcomp	badobst	pregtype	labonset	brthplac	delivmod	labodur	preclamp	dm	hivaids	anemia	neosex	dob	admidate	gestage	wtfage	neowt	apgar1	apgar5	neocry	resuscit	neotempr	asphyx	rds	hyptrmia	hypglyci	jaundi	sepsis	photherp	ncpap	kmc	radwarm	discdate	los	outcom	agedied	dischst	momage	agedie_c	labdur_c	tempcate	neowcat	parcate
478	bule hora	19	rural	yes	2	1	no	no	multiple	spontaneous	hospital	spontaneous vaginal delivery	10	no	no	no	no	female	2013-08-20	2013-08-20	31	small	1200	6	7	yes	yes	34.1	no	yes	no	no	no	yes	no	yes	yes	yes	2013-09-05	17	recovered		censored	<20		4-18 hrs	34.1-35	1000-1499 gm	primipara
274	bule hora	30	urban	yes	2	6	no	no	singleton	spontaneous	hospital	spontaneous vaginal delivery	24	no	no	no	yes	female	2012-12-21	2012-12-10	32	small	1900	4	6	no	yes	35	no	yes	yes	no	no	yes	no	no	yes	yes	2012-12-21	11	transferred		censored	20-34		> 18 hrs	34.1-35	1500-2499 gm	grand multipara
129	yabelo	17	urban	yes	3	1	no	no	singleton	spontaneous	hospital	spontaneous vaginal delivery	10	no	no	no	no	male	2013-02-16	2013-02-16	32	small	1000	4	5	no	yes	32.1	yes	yes	yes	no	yes	no	yes	no	no	yes	2013-03-03	15	loss to follow up		censored	<20		4-18 hrs	32.1-34	<1000 gm	primipara
386	bule hora	37	urban	no		3	yes	yes	singleton	elective caesarean section	hospital	caesarean section	6	yes	no	no	no	male	2011-09-11	2011-09-12	32	small	1100	3	5	no	yes	35	no	no	yes	no	no	yes	no	no	no	yes	2011-09-25	14	died	1	died	? 35	<1 day	4-18 hrs	34.1-35	1000-1499 gm	multipara
364	bule hora	36	urban	no		6	no	no	singleton	spontaneous	health center	spontaneous vaginal delivery	12	no	no	no	no	female	2011-01-01	2011-01-01	30	small	2500	6	7	yes	no	37	no	no	no	yes	no	yes	no	yes	no	yes	2011-01-12	12	died	1	died	? 35	<1 day	4-18 hrs	? 36	? 2500 gm	grand multipara
54	yabelo	20	urban	yes	4	1	no	no	singleton	spontaneous	hospital	spontaneous vaginal delivery	12	no	no	no	no	male	2012-05-03	2012-05-04	36	appropriate	3000	5	6	no	no	36.2	no	no	no	no	no	no	no	no	no	no	2012-05-20	17	loss to follow up		censored	<20		4-18 hrs	? 36	? 2500 gm	primipara
406	bule hora	38	rural	no		8	no	no	singleton	spontaneous	home	spontaneous vaginal delivery		no	no	no	no	male	2011-03-20	2011-03-20	34	small	9000			yes	no	32	no	no	yes	no	no	yes	no	no	yes	yes	2011-03-30	11	recovered		censored	? 35			? 32	? 2500 gm	grand multipara
305	bule hora	20	rural	yes	4	1	no	no	multiple	elective caesarean section	hospital	caesarean section	6	no	no	no	no	male	2012-10-03	2012-10-03	36	small	1100	3	4	no	no	35.1	no	no	yes	no	no	yes	no	no	yes	yes	2012-10-20	18	recovered		censored	<20		4-18 hrs	35.1-36	1000-1499 gm	primipara
402	bule hora	25	rural	yes	3	3	no	no	singleton	spontaneous	home	spontaneous vaginal delivery		no	no	no	no	male	2011-03-11	2011-03-11	29	small	1800	5	7	yes	yes	32	no	no	yes	no	no	yes	no	no	yes	yes	2011-03-12	1	recovered		censored	20-34			? 32	1500-2499 gm	multipara
228	yabelo	20	rural	yes	3	1	no	no	singleton	spontaneous	hospital	spontaneous vaginal delivery	8	no	no	no	no	male	2012-01-11	2012-02-11	35	small	1200	6	7	yes	no	35	no	no	no	no	no	no	no	no	yes	yes	2012-02-12	15	recovered		censored	<20		4-18 hrs	34.1-35	1000-1499 gm	primipara
64	yabelo	24	rural	yes	3	3	no	no	singleton	spontaneous	hospital	spontaneous vaginal delivery	12	no	no	no	no	male	2012-05-23	2012-05-23	28	appropriate	1800	7	8	yes	no	36	no	no	no	no	no	no	no	yes	no	no	2012-05-24	1	loss to follow up		censored	20-34		4-18 hrs	35.1-36	1500-2499 gm	multipara
73	yabelo	35	rural	no		6	yes	yes	multiple	induced	hospital	caesarean section	18	no	no	no	no	female	2012-08-24	2012-08-24	32	small	3000	7	8	yes	no	36	no	no	no	no	no	no	no	no	no	no	2012-08-25	1	died	2	died	? 35	<1 day	> 18 hrs	35.1-36	? 2500 gm	grand multipara
411	bule hora	25	rural	yes	4	9	yes	no	multiple	spontaneous	hospital	spontaneous vaginal delivery	20	no	no	no	no	female	2011-07-01	2011-07-01	30	small	1800	6	7	yes	yes	35	no	no	yes	no	no	no	yes	no	yes	yes	2011-07-02	2	transferred		censored	20-34		> 18 hrs	34.1-35	1500-2499 gm	grand multipara
476	bule hora	20	rural	yes	3	1	no	no	singleton	elective caesarean section	hospital	caesarean section	6	no	no	no	no	male	2012-10-10	2012-10-10	36	small	1100	3	4	no	no	35	no	no	yes	no	no	yes	no	no	yes	yes	2012-10-11	1	recovered		censored	<20		4-18 hrs	34.1-35	1000-1499 gm	primipara
189	yabelo	32	urban	yes	2	4	no	no	multiple	spontaneous	hospital	spontaneous vaginal delivery	3.4	no	no	no	no	female	2013-09-09	2013-09-10	36	appropriate	2000	4	6	yes	no	35	no	no	no	no	no	no	no	no	no	no	2013-09-11	1	loss to follow up		censored	20-34		< 4 hrs	34.1-35	1500-2499 gm	multipara
98	yabelo	37	rural	yes	3	7	yes	no	multiple	induced	hospital	caesarean section	6	yes	no	no	no	male	2012-12-19	2012-12-19	34	appropriate	1600	5	6	yes	no	34.2	no	yes	yes	no	no	no	no	no	yes	yes	2012-12-20	1	loss to follow up		censored	? 35		4-18 hrs	34.1-35	1500-2499 gm	grand multipara
66	yabelo	28	rural	no		6	yes	no	singleton	spontaneous	health center	spontaneous vaginal delivery	12	no	no	no	no	female	2012-09-25	2012-09-25	34	appropriate	1500	6	7	yes	no	36	no	no	no	no	no	no	no	no	no	no	2012-09-26	1	died	2	died	20-34	1-7 days	4-18 hrs	35.1-36	1500-2499 gm	grand multipara
63	yabelo	20	rural	yes	3	4	no	no	singleton	spontaneous	hospital	spontaneous vaginal delivery	8	no	no	no	no	male	2012-05-25	2012-05-25	36	appropriate	2400	7	8	yes	no	36	no	no	no	no	no	no	no	no	no	no	2012-05-26	1	loss to follow up		censored	<20		4-18 hrs	35.1-36	1500-2499 gm	multipara
109	yabelo	20	rural	yes	1	1	yes	no	singleton	spontaneous	health center	spontaneous vaginal delivery	14	no	no	no	no	female	2013-02-28	2013-02-28	32	appropriate	1400	6	7	yes	no	36.1	no	no	yes	no	no	yes	no	yes	no	yes	2013-03-01	2	died	3	died	<20	<1 day	4-18 hrs	? 36	1000-1499 gm	primipara
146	yabelo	20	rural	yes	3	3	no	no	singleton	spontaneous	health center	spontaneous vaginal delivery	14	no	no	no	no	male	2012-10-16	2012-10-16	36	appropriate	2000	7	8	yes	no	36.3	no	no	no	no	no	no	no	no	no	no	2012-10-17	1	loss to follow up		censored	<20		4-18 hrs	? 36	1500-2499 gm	multipara
409	bule hora	38	rural	no		6	no	no	multiple	spontaneous	home	spontaneous vaginal delivery		no	no	no	no	male	2011-05-17	2011-05-06	30	appropriate	2000	6	7	yes	no	32	no	no	no	no	no	yes	no	no	yes	yes	2011-05-07	1	recovered		censored	? 35			? 32	1500-2499 gm	grand multipara
82	yabelo	20	rural	yes	2	1	yes	no	singleton	induced	hospital	spontaneous vaginal delivery	24	no	no	no	no	male	2012-05-23	2012-05-23	36	small	1700	5	6	yes	no	37.2	no	no	no	no	no	no	no	no	no	no	2012-05-24	1	loss to follow up		censored	<20		> 18 hrs	? 36	1500-2499 gm	primipara
79	yabelo	20	rural	no		2	yes	no	singleton	spontaneous	health center	spontaneous vaginal delivery	10	no	no	no	no	female	2012-07-21	2012-07-21	36	appropriate	1700	6	7	yes	no	36	no	no	no	no	no	no	no	no	no	no	2012-07-22	1	died	2	died	<20	1-7 days	4-18 hrs	35.1-36	1500-2499 gm	multipara
431	bule hora	42	rural	no		9	yes	no	multiple	spontaneous	hospital	spontaneous vaginal delivery	8	no	no	no	no	male	2012-04-03	2012-04-03	33	small	1200	5	6	yes	yes	36	no	no	no	no	no	no	no	no	no	yes	2012-04-04	1	died	1	died	? 35	<1 day	4-18 hrs	35.1-36	1000-1499 gm	grand multipara
415	bule hora	22	urban	no		1	no	no	singleton	spontaneous	hospital	spontaneous vaginal delivery	12	yes	no	no	no	female	2011-09-19	2011-09-19	30	small	1100	4	5	yes	yes	28	no	no	yes	no	no	yes	no	yes	no	yes	2011-09-20	1	died	1	died	20-34	<1 day	4-18 hrs	? 32	1000-1499 gm	primipara
137	yabelo	20	rural	yes	2	1	no	no	singleton	spontaneous	health center	spontaneous vaginal delivery	12	no	no	no	no	female	2012-12-28	2012-12-28	29	appropriate	2100	6	8	yes	no	35	no	no	no	no	no	no	no	no	no	no	2012-12-29	1	recovered		censored	<20		4-18 hrs	34.1-35	1500-2499 gm	primipara
303	bule hora	26	rural	no		7	no	no	singleton	spontaneous	home	spontaneous vaginal delivery		no	no	no	no	male	2012-10-11	2012-10-11	36	appropriate	1400	3	4	no	no	35.3	no	no	no	yes	no	yes	no	no	yes	yes	2012-10-12	1	died	2	died	20-34	1-7 days		35.1-36	1000-1499 gm	grand multipara
282	bule hora	30	rural	no		8	no	no	singleton	spontaneous	hospital	spontaneous vaginal delivery	8	no	no	no	no	female	2012-01-24	2012-01-24	36	small	1400	5	6	yes	yes	34	no	no	yes	no	no	yes	no	yes	no	no	2012-01-25	1	died	1	died	20-34	<1 day	4-18 hrs	32.1-34	1000-1499 gm	grand multipara
33	yabelo	30	rural	yes	2	1	yes	yes	singleton	spontaneous	health center	spontaneous vaginal delivery	8	no	no	no	no	male	2012-03-04	2012-03-04	28	appropriate	1200	5	6	no	no	32	no	no	no	no	no	yes	no	no	no	no	2012-03-05	3	died	4	died	20-34	<1 day	4-18 hrs	? 32	1000-1499 gm	primipara
482	bule hora	31	rural	no		8	yes	no	multiple	spontaneous	home	spontaneous vaginal delivery		no	no	no	no	male	2013-02-19	2013-02-19	34	small	1200	5	6	no	no	35	no	no	yes	yes	no	yes	no	no	yes	yes	2013-02-20	1	recovered		censored	20-34			34.1-35	1000-1499 gm	grand multipara
365	bule hora	25	rural	yes	3	1	yes	no	multiple	elective caesarean section	hospital	caesarean section	6	no	no	no	no	female	2011-09-24	2011-09-24	32	appropriate	2400	5	6	yes	yes	35	no	no	no	no	no	yes	no	yes	yes	yes	2011-09-25	2	recovered		censored	20-34		4-18 hrs	34.1-35	1500-2499 gm	primipara
172	yabelo	24	rural	yes	2	2	yes	no	singleton	spontaneous	hospital	spontaneous vaginal delivery	4	no	no	no	no	female	2013-08-28	2013-08-28	35	appropriate	2100	4	8	yes	no	36	no	no	no	no	no	no	no	no	no	no	2013-08-29	1	loss to follow up		censored	20-34		< 4 hrs	35.1-36	1500-2499 gm	multipara
173	yabelo	20	urban	yes	2	1	no	no	singleton	spontaneous	hospital	spontaneous vaginal delivery	18	no	no	no	no	male	2013-08-29	2013-08-29	35	appropriate	1000	8	10	yes	no	36	no	no	no	no	no	no	no	no	no	no	2013-08-30	1	loss to follow up		censored	<20		> 18 hrs	35.1-36	<1000 gm	primipara
263	bule hora	38	rural	no		4	no	no	multiple	spontaneous	home	spontaneous vaginal delivery		no	no	no	no	female	2012-12-27	2012-12-27	34	small	1300	5	6	yes	no	33	no	no	yes	yes	no	yes	no	no	yes	yes	2012-12-28	2	died	3	died	? 35	<1 day		32.1-34	1000-1499 gm	multipara
128	yabelo	17	rural	yes	3	2	no	no	singleton	spontaneous	hospital	spontaneous vaginal delivery	14	no	no	no	no	female	2013-03-29	2013-03-29	34	appropriate	2000	7	8	yes	no	36	no	no	no	no	no	no	no	no	no	no	2013-03-30	1	loss to follow up		censored	<20		4-18 hrs	35.1-36	1500-2499 gm	multipara
408	bule hora	37	rural	yes	4	7	yes	yes	singleton	spontaneous	hospital	spontaneous vaginal delivery	12	yes	no	no	no	female	2011-04-21	2011-04-21	33	small	1500	6	7	yes	yes	36	no	no	yes	no	no	no	no	no	yes	yes	2011-04-22	2	recovered		censored	? 35		4-18 hrs	35.1-36	1500-2499 gm	grand multipara
329	bule hora	31	rural	no		7	no	no	multiple	elective caesarean section	home	spontaneous vaginal delivery		no	no	no	no	female	2013-02-19	2013-02-19	34	small	1200	5	6	no	no	35.1	no	no	yes	yes	no	yes	no	no	yes	yes	2013-02-20	2	recovered		censored	20-34			35.1-36	1000-1499 gm	grand multipara
399	bule hora	27	rural	yes	4	10	no	no	singleton	spontaneous	hospital	spontaneous vaginal delivery	12	no	no	no	no	male	2011-07-24	2013-07-24	33	small	1500	5	6	yes	yes	35	no	no	no	no	no	yes	no	no	yes	yes	2013-07-25	1	recovered		censored	20-34		4-18 hrs	34.1-35	1500-2499 gm	grand multipara
257	yabelo	20	urban	yes	2	2	no	no	singleton	elective caesarean section	health center	caesarean section	12	yes	no	no	no	female	2012-05-04	2012-05-04	36	small	2100	5	6	yes	no	35	no	no	no	no	no	no	no	no	no	no	2012-05-05	2	recovered		censored	<20		4-18 hrs	34.1-35	1500-2499 gm	multipara
144	yabelo	20	rural	yes	3	2	no	no	singleton	spontaneous	hospital	spontaneous vaginal delivery	14	no	no	no	no	male	2013-01-17	2013-01-18	34	appropriate	2400	7	8	yes	no	36.7	no	no	no	no	no	no	no	no	no	no	2013-01-19	1	loss to follow up		censored	<20		4-18 hrs	? 36	1500-2499 gm	multipara
105	yabelo	30	rural	no		1	yes	no	multiple	induced	hospital	caesarean section	8	no	no	no	no	male	2013-03-15	2013-03-15	34	appropriate	1300	6	7	yes	no	35	no	no	yes	no	no	yes	no	no	no	yes	2013-03-16	3	died	3	died	20-34	<1 day	4-18 hrs	34.1-35	1000-1499 gm	primipara
15	yabelo	25	urban	yes	2	1	no	no	singleton	induced	hospital	caesarean section	6	no	no	no	no	male	2011-02-14	2011-02-14	34	appropriate	3500	7	8	yes	no	37	no	yes	no	no	no	no	no	no	no	no	2011-02-15	1	recovered		censored	20-34		4-18 hrs	? 36	? 2500 gm	primipara
429	bule hora	26	rural	no		2	no	no	singleton	spontaneous	home	spontaneous vaginal delivery	12	no	no	no	no	female	2012-06-12	2012-06-12	34	appropriate	2000	5	7	no	no	33	no	no	yes	no	no	yes	no	no	no	yes	2012-06-13	1	recovered		censored	20-34		4-18 hrs	32.1-34	1500-2499 gm	multipara
37	yabelo	20	rural	yes	2	1	yes	no	singleton	spontaneous	hospital	spontaneous vaginal delivery	24	no	no	no	no	female	2012-03-04	2012-03-03	36	appropriate	2900	6	7	yes	no	36	no	no	no	no	no	no	no	no	no	no	2012-03-04	1	loss to follow up		censored	<20		> 18 hrs	35.1-36	? 2500 gm	primipara
462	bule hora	26	urban	yes	4	3	no	no	multiple	spontaneous	hospital	spontaneous vaginal delivery	12	no	no	no	no	female	2011-04-05	2011-04-05	32	small	1300	6	7	yes	no	34	no	no	yes	yes	no	yes	yes	yes	yes	yes	2011-04-06	1	transferred		censored	20-34		4-18 hrs	32.1-34	1000-1499 gm	multipara
456	bule hora	25	rural	yes	2	1	no	no	multiple	elective caesarean section	hospital	caesarean section	6	no	no	no	no	female	2011-09-24	2011-09-24	32	small	2300	6	7	no	yes	35	no	no	no	no	no	no	yes	no	no	yes	2011-09-25	2	recovered		censored	20-34		4-18 hrs	34.1-35	1500-2499 gm	primipara
287	bule hora	28	urban	no		4	no	no	singleton	spontaneous	home	spontaneous vaginal delivery		no	no	no	no	male	2012-04-14	2012-04-14	30	small	2000	5	6	yes	no	37	no	no	no	no	no	yes	no	no	no	yes	2012-04-15	1	died	2	died	20-34	1-7 days		? 36	1500-2499 gm	multipara
29	yabelo	25	rural	no		3	yes	yes	singleton	spontaneous	health center	spontaneous vaginal delivery	8	no	no	no	no	female	2012-03-09	2012-03-09	36	appropriate	2500	6	7	yes	no	35	no	no	yes	no	no	yes	no	no	no	yes	2012-03-10	1	died	1	died	20-34	<1 day	4-18 hrs	34.1-35	? 2500 gm	multipara
74	yabelo	35	rural	no		7	yes	no	singleton	induced	hospital	caesarean section	18	no	no	no	no	male	2012-08-10	2012-08-10	34	appropriate	2000	6	7	yes	no	35	no	no	yes	no	no	yes	no	no	no	no	2012-08-11	1	recovered		censored	? 35		> 18 hrs	34.1-35	1500-2499 gm	grand multipara
414	bule hora	28	urban	yes	3	2	no	no	multiple	elective caesarean section	hospital	caesarean section	6	yes	no	no	no	female	2011-09-24	2011-09-24	32	appropriate	2400	6	7	yes	yes	34.1	no	no	yes	yes	no	yes	no	yes	yes	yes	2011-09-25	2	recovered		censored	20-34		4-18 hrs	34.1-35	1500-2499 gm	multipara
99	yabelo	20	rural	yes	3	1	no	no	singleton	induced	hospital	caesarean section	4	no	no	no	no	female	2013-02-27	2013-02-27	33	appropriate	1900	6	7	yes	no	33	no	no	yes	no	no	yes	no	yes	yes	yes	2013-02-28	1	loss to follow up		censored	<20		< 4 hrs	32.1-34	1500-2499 gm	primipara
334	bule hora	35	urban	yes	2	8	no	no	singleton	spontaneous	hospital	spontaneous vaginal delivery	6	no	no	no	no	female	2013-01-28	2013-01-28	35	small	1300	3	6	yes	no	35	no	no	yes	yes	no	yes	no	yes	yes	yes	2013-01-29	2	recovered		censored	? 35		4-18 hrs	34.1-35	1000-1499 gm	grand multipara
405	bule hora	30	rural	yes	3	6	no	no	singleton	spontaneous	health center	spontaneous vaginal delivery	12	no	no	yes	no	female	2011-03-25	2011-03-25	33	appropriate	1300	5	7	yes	yes	33	no	no	yes	no	no	yes	no	no	yes	yes	2011-03-26	2	transferred		censored	20-34		4-18 hrs	32.1-34	1000-1499 gm	grand multipara
483	bule hora	20	rural	yes	3	1	no	no	singleton	spontaneous	hospital	spontaneous vaginal delivery	12	no	no	no	no	female	2012-01-03	2012-01-03	33	small	1600	3	4	no	yes	36.1	no	no	no	no	no	yes	no	no	yes	no	2012-01-04	1	recovered		censored	<20		4-18 hrs	? 36	1500-2499 gm	primipara
86	yabelo	20	rural	yes	2	2	yes	no	singleton	induced	hospital	caesarean section	6	yes	no	no	no	female	2012-10-01	2012-10-01	34	appropriate	1700	8	9	yes	no	36	no	no	no	no	no	no	no	no	yes	yes	2012-10-02	1	loss to follow up		censored	<20		4-18 hrs	35.1-36	1500-2499 gm	multipara
134	yabelo	22	rural	yes	3	3	no	no	singleton	spontaneous	health center	spontaneous vaginal delivery	10	no	no	no	no	male	2013-12-29	2013-12-29	34	small	1700	8	8	yes	no	35	no	yes	yes	no	no	yes	no	no	no	no	2013-12-30	1	recovered		censored	20-34		4-18 hrs	34.1-35	1500-2499 gm	multipara
457	bule hora	24	rural	yes	3	3	no	no	multiple	spontaneous	health center	spontaneous vaginal delivery	18	no	no	no	no	male	2011-10-26	2011-10-25	34	small	1200	6	7	yes	yes	36	no	no	no	yes	no	no	no	no	yes	yes	2011-10-26	2	recovered		censored	20-34		> 18 hrs	35.1-36	1000-1499 gm	multipara
95	yabelo	37	rural	yes	2	8	yes	no	multiple	induced	hospital	caesarean section	18	yes	no	no	no	male	2012-12-19	2012-12-19	34	appropriate	1700	9	10	no	no	36	no	no	no	no	no	no	no	no	yes	no	2012-12-20	1	loss to follow up		censored	? 35		> 18 hrs	35.1-36	1500-2499 gm	grand multipara
419	bule hora	30	urban	yes	3	3	yes	yes	multiple	elective caesarean section	hospital	caesarean section	6	no	no	no	no	female	2011-08-28	2011-08-28	35	small	2100	6	6	yes	yes	35	no	no	no	no	no	no	no	no	yes	yes	2011-08-30	2	recovered		censored	20-34		4-18 hrs	34.1-35	1500-2499 gm	multipara
120	yabelo	25	rural	no		5	no	no	singleton	spontaneous	health center	spontaneous vaginal delivery	8	no	no	no	no	female	2013-04-27	2013-04-27	34	appropriate	1300	5	8	yes	no	36	no	no	no	no	no	no	no	no	yes	no	2013-04-29	2	loss to follow up		censored	20-34		4-18 hrs	35.1-36	1000-1499 gm	grand multipara
422	bule hora	25	rural	yes	1	4	yes	no	singleton	spontaneous	home	spontaneous vaginal delivery		no	no	no	no	male	2011-12-30	2011-12-30	33	small	1600	5	5	no	no	32	yes	yes	yes	no	no	yes	no	no	no	yes	2012-01-01	6	died	6	died	20-34	<1 day		? 32	1500-2499 gm	multipara
472	bule hora	34	rural	yes	4	6	yes	no	singleton	elective caesarean section	hospital	caesarean section	18	yes	no	no	no	male	2012-12-30	2012-12-30	30	small	1100	5	6	yes	yes	34.2	no	no	yes	yes	no	yes	yes	yes	no	no	2013-01-01	4	recovered		censored	20-34		> 18 hrs	34.1-35	1000-1499 gm	grand multipara
500	bule hora	29	urban	no		6	yes	yes	singleton	elective caesarean section	home	caesarean section		yes	no	no	no	male	2012-01-26	2012-01-26	29	small	1600			no	yes	34.3	yes	yes	yes	no	no	yes	no	yes	no	no	2012-01-28	3	died	3	died	20-34	<1 day		34.1-35	1500-2499 gm	grand multipara
225	yabelo	26	urban	yes	3	5	no	no	singleton	induced	hospital	caesarean section	8	no	no	no	no	male	2011-02-14	2011-02-14	34	appropriate	2100	6	7	yes	no	36.4	no	yes	no	no	no	no	no	no	no	no	2011-02-16	2	loss to follow up		censored	20-34		4-18 hrs	? 36	1500-2499 gm	grand multipara
300	bule hora	30	urban	no		3	no	no	singleton	spontaneous	hospital	spontaneous vaginal delivery	8	no	no	no	no	female	2012-06-25	2012-06-25	36	small	1800	6	7	yes	yes	32	no	no	yes	no	no	yes	no	no	no	no	2012-06-27	2	died	2	died	20-34	> 7 days	4-18 hrs	? 32	1500-2499 gm	multipara
404	bule hora	27	urban	yes	2	3	no	no	multiple	spontaneous	home	spontaneous vaginal delivery		no	no	no	no	female	2011-04-04	2011-04-04	33	small	1200	6	7	yes	no	32.6	no	no	yes	yes	yes	yes	yes	yes	yes	yes	2011-04-06	2	transferred		censored	20-34			32.1-34	1000-1499 gm	multipara
246	yabelo	24	rural	yes	1	2	no	yes	singleton	elective caesarean section	hospital	caesarean section	8	yes	no	no	no	male	2012-02-29	2012-02-29	35	appropriate	1200	5	6	yes	yes	36.6	no	no	no	no	no	no	no	no	no	no	2012-03-02	3	recovered		censored	20-34		4-18 hrs	? 36	1000-1499 gm	multipara
376	bule hora	36	rural	no		10	no	no	singleton	spontaneous	home	spontaneous vaginal delivery		yes	no	no	no	female	2013-09-04	2013-09-04	34	small	1000	4	5	yes	no	35	no	no	yes	yes	no	yes	no	no	yes	yes	2013-09-06	2	recovered		censored	? 35			34.1-35	<1000 gm	grand multipara
165	yabelo	20	rural	yes	3	2	no	no	multiple	elective caesarean section	hospital	caesarean section	2	no	no	no	no	male	2013-08-22	2013-08-22	33	appropriate	1900	7	8	yes	no	36.4	yes	no	no	no	no	no	no	no	no	no	2013-08-24	2	recovered		censored	<20		< 4 hrs	? 36	1500-2499 gm	multipara
138	yabelo	30	rural	no		5	yes	yes	singleton	induced	health center	spontaneous vaginal delivery	12	no	no	no	no	female	2012-12-26	2012-12-26	34	small	2100	5	6	yes	no	35	no	no	yes	no	no	yes	no	no	no	no	2012-12-28	2	recovered		censored	20-34		4-18 hrs	34.1-35	1500-2499 gm	grand multipara
285	bule hora	36	rural	no		8	no	no	singleton	spontaneous	hospital	spontaneous vaginal delivery	5	no	no	no	no	male	2012-03-02	2012-03-02	28	small	1800	5	7	yes	yes	35	no	no	yes	no	no	yes	no	no	no	yes	2012-03-04	2	died	3	died	? 35	<1 day	4-18 hrs	34.1-35	1500-2499 gm	grand multipara
390	bule hora	30	urban	yes	4	2	no	no	singleton	elective caesarean section	hospital	caesarean section	6	yes	no	no	no	female	2011-08-28	2011-08-28	35	appropriate	2000	5	7	yes	yes	35	no	no	no	no	no	no	no	no	no	yes	2011-08-30	2	recovered		censored	20-34		4-18 hrs	34.1-35	1500-2499 gm	multipara
427	bule hora	27	rural	yes	3	3	no	no	singleton	spontaneous	hospital	spontaneous vaginal delivery	12	no	no	yes	no	male	2012-06-19	2012-06-19	34	appropriate	1300	5	7	yes	yes	32	no	no	yes	no	no	yes	no	no	yes	yes	2012-06-21	3	recovered		censored	20-34		4-18 hrs	? 32	1000-1499 gm	multipara
269	bule hora	29	rural	yes	2	4	no	no	singleton	spontaneous	health center	spontaneous vaginal delivery	8	no	no	no	no	male	2012-08-02	2012-08-02	36	appropriate	2500	6	8	yes	yes	36	yes	yes	no	no	no	yes	no	no	yes	yes	2012-08-04	2	recovered		censored	20-34		4-18 hrs	35.1-36	? 2500 gm	multipara
186	yabelo	18	rural	yes	3	1	no	no	singleton	spontaneous	health center	spontaneous vaginal delivery	4	no	no	no	no	male	2013-09-08	2013-09-08	34	small	2000	4	8	no	no	34	no	no	yes	no	no	no	no	no	no	no	2013-09-10	2	recovered		censored	<20		< 4 hrs	32.1-34	1500-2499 gm	primipara
174	yabelo	28	rural	yes	2	9	no	no	singleton	spontaneous	health center	spontaneous vaginal delivery	4	no	no	no	no	female	2013-09-02	2013-09-02	36	appropriate	1100	4	8	yes	no	36.7	no	no	no	no	no	yes	no	no	no	no	2013-09-04	2	recovered		censored	20-34		< 4 hrs	? 36	1000-1499 gm	grand multipara
331	bule hora	30	rural	yes	4	3	no	no	singleton	spontaneous	health center	spontaneous vaginal delivery	8	no	no	no	no	male	2011-01-20	2011-01-20	28	small	1600	6	7	yes	yes	34	no	no	yes	yes	no	yes	no	no	yes	yes	2011-01-22	3	transferred		censored	20-34		4-18 hrs	32.1-34	1500-2499 gm	multipara
425	bule hora	24	rural	yes	3	2	no	no	singleton	spontaneous	hospital	spontaneous vaginal delivery	8	no	no	no	no	male	2012-06-24	2012-06-24	35	small	1300	6	7	yes	yes	35	no	yes	yes	no	no	no	no	yes	yes	yes	2012-06-26	5	recovered		censored	20-34		4-18 hrs	34.1-35	1000-1499 gm	multipara
181	yabelo	20	urban	yes	3	1	no	no	singleton	spontaneous	hospital	spontaneous vaginal delivery	14	no	no	no	no	female	2013-09-03	2013-09-03	36	appropriate	2500	4	8	yes	no	33	no	no	yes	no	no	yes	no	no	no	no	2013-09-05	2	recovered		censored	<20		4-18 hrs	32.1-34	? 2500 gm	primipara
304	bule hora	24	urban	no		3	no	no	singleton	spontaneous	home	spontaneous vaginal delivery		no	no	no	no	female	2013-01-28	2013-07-01	28	appropriate	2300	3	7	yes	yes	32	no	no	yes	yes	yes	no	yes	yes	no	no	2013-07-03	3	died	5	died	20-34	<1 day		? 32	1500-2499 gm	multipara
344	bule hora	20	rural	yes	3	2	no	no	singleton	spontaneous	health center	spontaneous vaginal delivery	12	no	no	no	no	female	2013-11-15	2013-11-13	29	small	1600	6	7	yes	yes	32	no	no	yes	yes	no	yes	no	yes	yes	yes	2013-11-15	5	recovered		censored	<20		4-18 hrs	? 32	1500-2499 gm	multipara
395	bule hora	20	urban	yes	3	1	yes	no	singleton	spontaneous	hospital	spontaneous vaginal delivery	12	no	no	no	no	female	2011-07-28	2011-07-28	35	small	1700	3	5	yes	yes	35	no	no	yes	no	no	no	no	no	yes	yes	2011-07-30	3	recovered		censored	<20		4-18 hrs	34.1-35	1500-2499 gm	primipara
443	bule hora	23	rural	no		4	yes	yes	singleton	induced	home	caesarean section		yes	no	no	no	male	2012-07-21	2012-07-21	28	small	1300			no	no	33	yes	yes	yes	yes	no	yes	yes	no	no	no	2012-07-23	3	died	3	died	20-34	1-7 days		32.1-34	1000-1499 gm	multipara
19	yabelo	25	urban	yes	3	2	no	no	singleton	spontaneous	hospital	spontaneous vaginal delivery	6	no	no	yes	no	male	2012-01-19	2012-01-09	28	small	1700	3	4	yes	no	36.5	no	yes	no	no	no	no	no	no	yes	yes	2012-01-11	3	recovered		censored	20-34		4-18 hrs	? 36	1500-2499 gm	multipara
440	bule hora	25	rural	no		1	yes	yes	singleton	spontaneous	home	spontaneous vaginal delivery		yes	no	no	no	male	2013-02-03	2013-02-03	30	small	1200			no	yes	35	yes	yes	no	no	no	yes	no	yes	no	no	2013-02-05	3	died	3	died	20-34	<1 day		34.1-35	1000-1499 gm	primipara
267	bule hora	26	urban	yes	2	2	no	no	multiple	elective caesarean section	hospital	caesarean section	8	no	no	no	no	female	2012-09-23	2012-09-23	34	appropriate	2100	6	7	yes	yes	34.7	no	no	yes	no	no	yes	no	no	yes	yes	2012-09-25	2	recovered		censored	20-34		4-18 hrs	34.1-35	1500-2499 gm	multipara
401	bule hora	26	urban	yes	3	1	no	no	singleton	spontaneous	hospital	spontaneous vaginal delivery	8	no	no	no	no	female	2011-07-17	2011-07-17	32	appropriate	1900	6	7	yes	yes	36	no	no	no	no	no	no	no	no	yes	yes	2011-07-19	3	recovered		censored	20-34		4-18 hrs	35.1-36	1500-2499 gm	primipara
391	bule hora	30	urban	yes	3	3	yes	yes	multiple	elective caesarean section	hospital	caesarean section	6	no	no	no	no	male	2011-08-28	2011-08-28	35	appropriate	2100	2	6	yes	yes	35.2	no	no	no	no	no	no	no	no	yes	yes	2011-08-30	2	recovered		censored	20-34		4-18 hrs	35.1-36	1500-2499 gm	multipara
135	yabelo	28	rural	no		6	no	no	singleton	spontaneous	health center	spontaneous vaginal delivery	10	yes	yes	yes	yes	female	2013-12-28	2013-12-28	34	appropriate	1500	9	10	yes	no	32	no	no	yes	no	no	yes	no	no	yes	yes	2013-12-30	2	loss to follow up		censored	20-34		4-18 hrs	? 32	1500-2499 gm	grand multipara
214	yabelo	22	rural	yes	2	2	no	no	singleton	spontaneous	hospital	spontaneous vaginal delivery	8	no	no	no	no	male	2013-01-07	2013-01-08	28	small	1000	6	7	yes	no	35.1	no	no	no	no	no	no	no	no	no	no	2013-01-10	3	loss to follow up		censored	20-34		4-18 hrs	35.1-36	<1000 gm	multipara
339	bule hora	37	urban	yes	4	7	no	no	singleton	spontaneous	hospital	spontaneous vaginal delivery	12	yes	no	no	no	male	2013-09-24	2013-09-24	34	appropriate	2300	5	6	yes	yes	36	no	no	no	no	no	yes	no	yes	no	yes	2013-09-26	3	recovered		censored	? 35		4-18 hrs	35.1-36	1500-2499 gm	grand multipara
450	bule hora	23	rural	yes	3	3	no	no	singleton	spontaneous	hospital	spontaneous vaginal delivery	8	no	no	no	no	male	2012-07-27	2012-07-27	30	small	1300	4	6	yes	no	36.6	no	no	no	no	no	no	no	no	yes	yes	2012-07-29	2	recovered		censored	20-34		4-18 hrs	? 36	1000-1499 gm	multipara
353	bule hora	20	rural	no		1	no	no	singleton	spontaneous	health center	spontaneous vaginal delivery	8	no	no	no	no	male	2013-02-25	2013-02-25	30	small	1700	4	6	yes	no	34	no	no	yes	no	yes	yes	no	no	yes	yes	2013-02-27	2	recovered		censored	<20		4-18 hrs	32.1-34	1500-2499 gm	primipara
504	bule hora	23	rural	no		2	no	yes	singleton	spontaneous	home	spontaneous vaginal delivery		yes	yes	no	no	male	2012-02-04	2012-02-04	32	small	1300			no	yes	34	yes	yes	yes	no	no	yes	no	yes	no	no	2012-02-06	4	died	5	died	20-34	<1 day		32.1-34	1000-1499 gm	multipara
278	bule hora	20	urban	yes	4	2	no	no	singleton	spontaneous	hospital	spontaneous vaginal delivery	2	no	no	no	no	male	2012-01-15	2012-01-15	34	appropriate	2300	6	7	yes	yes	33.3	no	no	yes	no	no	no	no	no	yes	yes	2012-01-17	2	recovered		censored	<20		< 4 hrs	32.1-34	1500-2499 gm	multipara
360	bule hora	25	urban	no		1	no	no	singleton	spontaneous	hospital	spontaneous vaginal delivery	8	no	no	no	no	female	2013-08-16	2013-08-16	29	small	1000	5	6	yes	yes	32.3	no	no	yes	yes	no	yes	no	no	no	yes	2013-08-18	3	died	3	died	20-34	<1 day	4-18 hrs	32.1-34	<1000 gm	primipara
436	bule hora	24	rural	no		1	yes	no	singleton	spontaneous	home	spontaneous vaginal delivery		no	no	no	no	male	2012-05-19	2012-05-19	32	small	1600	5	6	yes	yes	38	no	no	no	no	no	yes	no	no	no	yes	2012-05-21	3	died	3	died	20-34	1-7 days		? 36	1500-2499 gm	primipara
375	bule hora	32	urban	yes	3	6	yes	no	singleton	elective caesarean section	hospital	caesarean section		yes	no	no	no	female	2013-08-28	2013-08-28	35	appropriate	3000	5	6	yes	yes	36	no	no	no	no	no	no	no	no	yes	no	2013-08-30	2	recovered		censored	20-34			35.1-36	? 2500 gm	grand multipara
446	bule hora	29	urban	yes	3	3	no	no	singleton	spontaneous	hospital	spontaneous vaginal delivery	8	yes	no	no	no	male	2012-07-14	2012-07-14	30	appropriate	2000	5	6	yes	no	35	no	no	no	no	no	no	no	no	yes	no	2012-07-16	2	recovered		censored	20-34		4-18 hrs	34.1-35	1500-2499 gm	multipara
254	yabelo	32	urban	yes	4	4	no	no	multiple	spontaneous	health center	spontaneous vaginal delivery	8	no	no	no	no	male	2012-04-06	2012-04-06	28	appropriate	1200	5	6	yes	no	34	no	no	no	no	no	no	yes	no	yes	yes	2012-04-08	2	recovered		censored	20-34		4-18 hrs	32.1-34	1000-1499 gm	multipara
327	bule hora	19	rural	yes	3	1	no	no	singleton	spontaneous	hospital	spontaneous vaginal delivery	6	no	no	no	no	female	2011-02-26	2011-02-26	33	small	1800	2	6	yes	no	35.1	no	no	yes	yes	no	no	no	no	yes	yes	2011-02-28	3	recovered		censored	<20		4-18 hrs	35.1-36	1500-2499 gm	primipara
262	bule hora	35	rural	no		4	no	no	multiple	spontaneous	home	spontaneous vaginal delivery		no	no	no	no	female	2012-12-27	2012-12-27	36	small	1300	6	7	no	no	32.1	no	no	yes	yes	no	yes	no	yes	no	yes	2012-12-29	3	recovered		censored	? 35			32.1-34	1000-1499 gm	multipara
416	bule hora	28	rural	yes	4	1	no	no	singleton	elective caesarean section	hospital	caesarean section	6	yes	no	no	no	male	2011-09-16	2011-09-16	30	appropriate	2000	6	7	yes	yes	36	no	no	yes	no	no	no	no	no	no	yes	2011-09-18	2	recovered		censored	20-34		4-18 hrs	35.1-36	1500-2499 gm	primipara
350	bule hora	25	urban	no		1	no	no	singleton	spontaneous	hospital	spontaneous vaginal delivery	8	no	no	no	yes	female	2013-08-28	2013-08-28	32	small	1500	4	6	yes	yes	36	no	no	no	no	no	yes	no	no	no	no	2013-08-30	2	died	3	died	20-34	1-7 days	4-18 hrs	35.1-36	1500-2499 gm	primipara
250	yabelo	20	urban	yes	3	2	yes	no	singleton	spontaneous	hospital	spontaneous vaginal delivery	8	yes	no	no	no	male	2012-03-24	2012-03-24	35	small	1800	6	7	yes	no	37	no	no	no	no	no	yes	no	no	no	no	2012-03-26	2	recovered		censored	<20		4-18 hrs	? 36	1500-2499 gm	multipara
148	yabelo	20	rural	no		2	no	yes	multiple	elective caesarean section	home	spontaneous vaginal delivery		no	no	no	no	female	2013-05-19	2013-05-19	32	appropriate	1200			yes	no	32	no	yes	yes	no	no	no	no	yes	no	yes	2013-05-21	2	died	3	died	<20	1-7 days		? 32	1000-1499 gm	multipara
469	bule hora	34	rural	no		6	yes	yes	singleton	spontaneous	home	spontaneous vaginal delivery		yes	yes	no	no	male	2012-04-04	2012-04-04	32	small	1300			yes	yes	35	no	yes	no	no	no	yes	no	yes	no	no	2012-04-06	2	died	2	died	20-34	<1 day		34.1-35	1000-1499 gm	grand multipara
298	bule hora	28	urban	no		7	no	no	singleton	spontaneous	hospital	spontaneous vaginal delivery	3	no	no	no	no	male	2013-02-02	2013-02-02	30	small	1500	7	8	yes	yes	36	no	no	no	no	no	no	yes	no	no	no	2013-02-04	3	died	3	died	20-34	<1 day	< 4 hrs	35.1-36	1500-2499 gm	grand multipara
47	yabelo	19	rural	yes	2	1	no	no	singleton	spontaneous	hospital	spontaneous vaginal delivery	8	no	no	no	no	female	2012-03-24	2012-03-24	35	appropriate	2500	5	6	yes	no	37	no	no	no	no	no	no	no	no	no	no	2012-03-26	2	recovered		censored	<20		4-18 hrs	? 36	? 2500 gm	primipara
356	bule hora	27	rural	yes	1	4	no	no	singleton	spontaneous	hospital	spontaneous vaginal delivery	4	yes	no	no	no	male	2013-02-24	2013-02-24	30	appropriate	2200	4	6	yes	yes	35.7	yes	no	yes	yes	no	yes	no	no	no	no	2013-02-26	2	died	2	died	20-34	<1 day	< 4 hrs	35.1-36	1500-2499 gm	multipara
248	yabelo	24	urban	no		4	no	no	singleton	elective caesarean section	hospital	caesarean section	24	no	no	no	no	male	2012-03-22	2012-03-23	34	appropriate	2000	5	6	yes	no	35	no	no	yes	no	no	no	no	no	no	no	2012-03-25	2	recovered		censored	20-34		> 18 hrs	34.1-35	1500-2499 gm	multipara
336	bule hora	36	rural	no		9	no	no	singleton	spontaneous	home	spontaneous vaginal delivery		no	no	no	no	male	2013-12-03	2013-12-03	36	small	1800	5	6	yes	yes	36	no	no	no	no	no	yes	no	no	yes	yes	2013-12-05	3	recovered		censored	? 35			35.1-36	1500-2499 gm	grand multipara
280	bule hora	22	rural	yes	3	5	no	no	singleton	spontaneous	hospital	caesarean section	8	no	no	no	no	female	2012-02-01	2012-02-01	34	appropriate	1700	4	5	yes	yes	33	no	no	yes	yes	no	yes	no	yes	yes	yes	2012-02-03	2	recovered		censored	20-34		4-18 hrs	32.1-34	1500-2499 gm	grand multipara
367	bule hora	22	urban	yes	3	3	yes	yes	singleton	elective caesarean section	hospital	caesarean section	6	yes	no	no	no	female	2011-11-02	2011-11-02	32	appropriate	2000	6	7	yes	yes	35	no	no	no	yes	no	no	no	no	yes	yes	2011-11-04	2	recovered		censored	20-34		4-18 hrs	34.1-35	1500-2499 gm	multipara
324	bule hora	24	urban	no		3	no	no	singleton	spontaneous	hospital	spontaneous vaginal delivery	8	no	no	no	no	female	2011-01-26	2011-01-26	33	appropriate	2300			yes	yes	36	no	no	no	no	yes	no	yes	yes	no	yes	2011-01-28	2	died	5	died	20-34	<1 day	4-18 hrs	35.1-36	1500-2499 gm	multipara
60	yabelo	20	rural	yes	3	1	no	no	singleton	spontaneous	health center	spontaneous vaginal delivery	12	no	no	no	no	female	2012-05-14	2012-05-14	32	appropriate	1900	4	5	yes	no	36	no	no	no	no	no	no	no	no	yes	no	2012-05-16	2	loss to follow up		censored	<20		4-18 hrs	35.1-36	1500-2499 gm	primipara
313	bule hora	18	urban	no		1	no	no	singleton	spontaneous	hospital	spontaneous vaginal delivery	6	no	no	no	no	male	2011-02-26	2011-02-26	36	small	1500	4	4	no	yes	36	no	no	no	no	no	yes	no	yes	yes	yes	2011-02-28	2	died	2	died	<20	<1 day	4-18 hrs	35.1-36	1500-2499 gm	primipara
276	bule hora	23	rural	no		2	no	no	singleton	spontaneous	hospital	spontaneous vaginal delivery	12	no	no	no	no	male	2012-01-10	2012-01-10	33	appropriate	2100	5	6	yes	yes	32.3	no	yes	no	no	no	yes	no	no	no	yes	2012-01-12	2	died	2	died	20-34	1-7 days	4-18 hrs	32.1-34	1500-2499 gm	multipara
139	yabelo	16	urban	no		1	yes	no	singleton	induced	home	spontaneous vaginal delivery	6	no	no	no	no	male	2012-12-24	2012-12-24	31	small	1100	3	7	yes	no	35	yes	no	yes	no	no	yes	no	yes	no	yes	2012-12-26	2	died	3	died	<20	1-7 days	4-18 hrs	34.1-35	1000-1499 gm	primipara
43	yabelo	25	rural	yes	1	2	no	yes	singleton	elective caesarean section	hospital	caesarean section	8	no	no	no	no	male	2012-02-29	2012-02-29	36	appropriate	2000	5	6	yes	no	37	no	no	no	no	no	no	yes	no	no	no	2012-03-02	3	recovered		censored	20-34		4-18 hrs	? 36	1500-2499 gm	multipara
393	bule hora	26	rural	no		4	yes	no	singleton	elective caesarean section	hospital	caesarean section	6	no	no	no	no	female	2013-08-18	2013-08-18	35	appropriate	2300	3	5	yes	yes	39	no	no	no	no	no	yes	no	no	yes	yes	2013-08-20	3	recovered		censored	20-34		4-18 hrs	? 36	1500-2499 gm	multipara
438	bule hora	26	urban	no		6	yes	yes	singleton	spontaneous	home	spontaneous vaginal delivery		no	no	no	no	female	2012-04-22	2012-04-22	35	small	1600			yes	yes	37.1	no	no	no	no	no	yes	no	no	no	yes	2012-04-24	2	died	2	died	20-34	<1 day		? 36	1500-2499 gm	grand multipara
171	yabelo	22	urban	yes	3	2	yes	no	singleton	spontaneous	hospital	spontaneous vaginal delivery	14	no	no	no	no	male	2013-08-23	2013-08-26	36	appropriate	2000	4	7	yes	no	36	no	no	no	no	no	no	no	no	no	no	2013-08-28	2	loss to follow up		censored	20-34		4-18 hrs	35.1-36	1500-2499 gm	multipara
338	bule hora	19	rural	yes	3	1	no	no	multiple	spontaneous	hospital	spontaneous vaginal delivery	12	no	no	no	no	male	2013-10-02	2013-10-02	33	small	1600	3	4	no	yes	36	no	no	no	no	no	yes	no	no	no	yes	2013-10-04	2	recovered		censored	<20		4-18 hrs	35.1-36	1500-2499 gm	primipara
326	bule hora	29	rural	no		8	no	no	singleton	spontaneous	home	spontaneous vaginal delivery		no	no	no	no	female	2012-09-11	2012-09-11	28	small	1400	5	6	yes	no	34.8	no	no	yes	yes	no	yes	no	yes	yes	yes	2012-09-13	4	recovered		censored	20-34			34.1-35	1000-1499 gm	grand multipara
296	bule hora	28	rural	yes	2	6	no	no	singleton	spontaneous	health center	spontaneous vaginal delivery	8	no	no	no	no	female	2012-07-20	2012-07-20	32	small	1800	6	7	yes	yes	33.1	yes	yes	yes	no	yes	yes	yes	yes	no	no	2012-07-22	3	died	3	died	20-34	<1 day	4-18 hrs	32.1-34	1500-2499 gm	grand multipara
61	yabelo	18	rural	yes	4	1	no	no	multiple	induced	hospital	spontaneous vaginal delivery	8	no	no	no	no	male	2012-05-24	2012-05-24	34	appropriate	1500	7	8	yes	no	35	no	no	yes	no	no	yes	no	no	no	yes	2012-05-26	2	recovered		censored	<20		4-18 hrs	34.1-35	1500-2499 gm	primipara
385	bule hora	20	urban	no		1	no	no	singleton	spontaneous	hospital	spontaneous vaginal delivery	12	no	no	no	no	female	2011-09-15	2011-09-15	34	small	1300	5	6	yes	yes	32.3	no	no	yes	no	no	yes	no	no	no	yes	2011-09-17	3	died	3	died	<20	1-7 days	4-18 hrs	32.1-34	1000-1499 gm	primipara
204	yabelo	25	urban	yes	2	3	no	no	singleton	spontaneous	hospital	spontaneous vaginal delivery	4	no	no	no	no	female	2013-10-01	2013-10-01	35	appropriate	2500	5	6	no	yes	36	yes	no	no	no	no	no	no	no	no	no	2013-10-03	3	loss to follow up		censored	20-34		< 4 hrs	35.1-36	? 2500 gm	multipara
441	bule hora	24	urban	no	1	5	yes	yes	singleton	induced	home	caesarean section		yes	no	no	no	female	2013-02-04	2013-02-04	29	small	1100			no	yes	33.8	yes	yes	yes	no	no	yes	no	yes	no	no	2013-02-06	2	died	2	died	20-34	1-7 days		32.1-34	1000-1499 gm	grand multipara
447	bule hora	20	rural	no		3	yes	yes	singleton	induced	health center	spontaneous vaginal delivery	8	no	no	no	no	female	2013-02-08	2013-02-08	32	appropriate	2100	5	6	yes	no	34.5	yes	yes	yes	yes	no	no	yes	yes	no	no	2013-02-10	2	died	2	died	<20	1-7 days	4-18 hrs	34.1-35	1500-2499 gm	multipara
465	bule hora	22	rural	no		3	no	no	singleton	spontaneous	home	spontaneous vaginal delivery		yes	no	no	no	female	2011-07-02	2011-07-02	29	small	1100		7	yes	yes	35	no	no	yes	no	no	yes	no	yes	no	yes	2011-07-04	2	died	2	died	20-34	<1 day		34.1-35	1000-1499 gm	multipara
299	bule hora	25	rural	no		2	no	no	singleton	spontaneous	hospital	spontaneous vaginal delivery	8	yes	no	no	no	male	2013-02-02	2013-02-02	31	small	1500	4	6	yes	yes	35	no	no	no	yes	no	no	no	yes	no	yes	2013-02-04	2	died	2	died	20-34	<1 day	4-18 hrs	34.1-35	1500-2499 gm	multipara
412	bule hora	40	urban	yes	3	9	yes	no	multiple	elective caesarean section	hospital	caesarean section	6	no	no	no	no	male	2011-07-03	2011-07-03	28	small	1200	4	5	yes	yes	32	no	no	yes	no	no	yes	yes	yes	no	yes	2011-07-05	2	transferred		censored	? 35		4-18 hrs	? 32	1000-1499 gm	grand multipara
72	yabelo	27	rural	no		5	no	no	singleton	spontaneous	health center	spontaneous vaginal delivery	12	no	no	no	no	male	2012-09-15	2012-09-18	33	appropriate	2800	5	7	yes	no	36.2	no	no	no	no	no	yes	no	no	no	no	2012-09-20	2	transferred		censored	20-34		4-18 hrs	? 36	? 2500 gm	grand multipara
224	yabelo	23	rural	no		2	yes	no	singleton	induced	health center	spontaneous vaginal delivery	12	no	no	no	no	female	2011-02-09	2011-02-09	32	small	1000	5	6	yes	no	35	no	yes	yes	no	no	no	no	no	no	no	2011-02-12	4	died	5	died	20-34	<1 day	4-18 hrs	34.1-35	<1000 gm	multipara
6	yabelo	23	urban	no		2	yes	yes	singleton	induced	home	caesarean section	12	yes	no	no	no	female	2011-01-23	2011-01-23	29	appropriate	1500	6	7	yes	no	36.4	no	yes	no	no	no	no	no	no	no	yes	2011-01-26	3	died	3	died	20-34	1-7 days	4-18 hrs	? 36	1500-2499 gm	multipara
242	yabelo	28	urban	no		3	yes	yes	multiple	elective caesarean section	hospital	caesarean section	18	yes	no	no	no	male	2011-03-06	2011-03-06	34	small	1700	7	8	yes	no	36	no	no	yes	yes	no	no	no	no	no	no	2011-03-09	3	died	4	died	20-34	1-7 days	> 18 hrs	35.1-36	1500-2499 gm	multipara
42	yabelo	30	rural	no		5	no	yes	singleton	spontaneous	home	spontaneous vaginal delivery		no	no	no	no	male	2012-02-08	2012-02-26	36	appropriate	2000			yes	no	37	no	no	no	no	no	yes	no	no	no	no	2012-02-29	3	died	3	died	20-34	1-7 days		? 36	1500-2499 gm	grand multipara
251	yabelo	29	urban	yes	3	2	no	yes	singleton	induced	hospital	caesarean section	4	no	no	no	no	male	2012-03-23	2012-03-23	35	small	1800	2	5	yes	no	36	no	no	no	no	no	yes	no	no	no	no	2012-03-26	3	recovered		censored	20-34		< 4 hrs	35.1-36	1500-2499 gm	multipara
291	bule hora	20	urban	yes	2	1	no	no	singleton	spontaneous	hospital	spontaneous vaginal delivery	6	no	no	no	no	female	2012-01-24	2012-01-24	34	appropriate	2400	6	7	yes	yes	36	no	no	no	no	no	yes	no	no	yes	yes	2012-01-27	3	recovered		censored	<20		4-18 hrs	35.1-36	1500-2499 gm	primipara
340	bule hora	30	urban	yes	3	1	no	no	singleton	spontaneous	hospital	spontaneous vaginal delivery	10	no	no	no	no	male	2013-10-24	2013-10-24	36	appropriate	3600	4	6	yes	yes	36	no	no	no	no	no	no	no	no	yes	no	2013-10-27	3	recovered		censored	20-34		4-18 hrs	35.1-36	? 2500 gm	primipara
245	yabelo	30	rural	yes	3	5	no	no	singleton	spontaneous	home	spontaneous vaginal delivery		no	no	no	no	male	2012-02-26	2012-02-26	34	appropriate	2000			yes	no	37.5	no	no	no	no	no	yes	no	no	no	no	2012-02-29	3	recovered		censored	20-34			? 36	1500-2499 gm	grand multipara
486	bule hora	25	rural	no		2	yes	yes	singleton	elective caesarean section	home	caesarean section		yes	no	no	no	male	2012-09-22	2012-09-22	34	appropriate	2200			yes	yes	34	no	yes	yes	no	no	yes	no	no	yes	yes	2012-09-25	3	died	3	died	20-34	<1 day		32.1-34	1500-2499 gm	multipara
466	bule hora	30	urban	yes	4	4	yes	no	singleton	elective caesarean section	hospital	caesarean section	24	yes	yes	no	no	male	2011-07-05	2011-07-05	28	small	1200	4	5	yes	yes	32	no	no	yes	no	no	yes	yes	yes	no	yes	2011-07-08	3	recovered		censored	20-34		> 18 hrs	? 32	1000-1499 gm	multipara
506	bule hora	25	urban	no		2	yes	yes	singleton	spontaneous	home	spontaneous vaginal delivery		no	no	no	no	female	2012-02-21	2012-02-21	31	small	2000			yes	no	36	no	no	no	no	no	no	no	no	no	no	2012-02-24	4	recovered		censored	20-34			35.1-36	1500-2499 gm	multipara
453	bule hora	28	urban	yes	3	4	no	no	multiple	elective caesarean section	hospital	caesarean section	6	no	no	no	no	female	2013-08-20	2013-08-20	35	small	2000	7	8	yes	yes	37	no	no	no	no	no	no	no	no	no	yes	2013-08-23	3	recovered		censored	20-34		4-18 hrs	? 36	1500-2499 gm	multipara
223	yabelo	28	urban	yes	4	3	no	yes	singleton	spontaneous	hospital	spontaneous vaginal delivery	8	no	no	no	no	male	2011-02-08	2011-02-08	32	appropriate	1700	6	8	yes	no	35.2	no	yes	yes	no	no	no	no	no	yes	yes	2011-02-11	4	recovered		censored	20-34		4-18 hrs	35.1-36	1500-2499 gm	multipara
369	bule hora	24	rural	yes	3	3	yes	no	multiple	spontaneous	health center	spontaneous vaginal delivery	18	no	no	no	no	male	2011-10-26	2011-10-26	35	small	2000	5	6	yes	yes	36	no	no	no	yes	no	no	no	no	no	yes	2011-10-29	3	recovered		censored	20-34		> 18 hrs	35.1-36	1500-2499 gm	multipara
87	yabelo	18	rural	yes	2	1	no	no	multiple	spontaneous	hospital	spontaneous vaginal delivery	10	no	no	no	no	male	2012-10-11	2012-10-11	36	appropriate	2300	6	7	yes	no	36	no	no	no	no	no	yes	no	no	no	no	2012-10-14	3	recovered		censored	<20		4-18 hrs	35.1-36	1500-2499 gm	primipara
471	bule hora	36	rural	no		4	no	no	singleton	spontaneous	health center	spontaneous vaginal delivery	12	no	no	no	no	female	2012-12-10	2012-12-10	34	small	1300	5	6	yes	no	33	no	no	yes	yes	no	yes	no	no	yes	yes	2012-12-13	3	recovered		censored	? 35		4-18 hrs	32.1-34	1000-1499 gm	multipara
216	yabelo	20	rural	yes	3	1	no	no	singleton	spontaneous	hospital	spontaneous vaginal delivery	4	no	no	no	no	female	2011-01-15	2011-01-15	30	appropriate	1800	7	8	yes	no	34	no	no	no	no	no	no	no	no	yes	yes	2011-01-18	3	recovered		censored	<20		< 4 hrs	32.1-34	1500-2499 gm	primipara
396	bule hora	32	rural	yes	4	3	no	no	multiple	induced	hospital	caesarean section	8	no	no	no	no	male	2011-07-27	2011-07-27	30	appropriate	2200	3	5	yes	yes	35	no	no	yes	no	no	no	yes	no	no	yes	2011-07-30	3	transferred		censored	20-34		4-18 hrs	34.1-35	1500-2499 gm	multipara
463	bule hora	23	urban	yes	2	3	no	no	multiple	induced	hospital	spontaneous vaginal delivery	14	no	no	no	no	female	2011-04-09	2011-04-09	32	small	1000	6	7	yes	yes	34	no	no	yes	yes	no	yes	no	yes	yes	yes	2011-04-12	3	recovered		censored	20-34		4-18 hrs	32.1-34	<1000 gm	multipara
347	bule hora	18	rural	yes	3	1	no	no	singleton	elective caesarean section	hospital	caesarean section	12	yes	no	no	no	male	2013-09-11	2013-09-11	34	appropriate	2000	4	5	yes	no	35.2	yes	no	yes	no	no	no	no	no	yes	yes	2013-09-14	5	recovered		censored	<20		4-18 hrs	35.1-36	1500-2499 gm	primipara
217	yabelo	23	rural	no		2	yes	no	singleton	induced	hospital	caesarean section	14	yes	no	no	no	female	2011-01-22	2011-01-22	28	small	1100	6	7	no	yes	33	yes	yes	no	yes	no	yes	no	no	no	no	2011-01-25	3	died	3	died	20-34	1-7 days	4-18 hrs	32.1-34	1000-1499 gm	multipara
366	bule hora	28	rural	no		6	no	no	singleton	spontaneous	health center	spontaneous vaginal delivery	8	no	no	no	no	male	2011-10-20	2011-10-20	30	small	1200	5	7	yes	yes	36	yes	yes	no	no	no	yes	no	yes	no	yes	2011-10-23	3	died	3	died	20-34	1-7 days	4-18 hrs	35.1-36	1000-1499 gm	grand multipara
449	bule hora	25	rural	no		3	yes	yes	multiple	elective caesarean section	hospital	caesarean section	12	no	no	no	no	female	2012-07-27	2012-07-27	29	appropriate	2600	7	8	yes	no	36	no	no	no	no	no	yes	no	yes	no	no	2012-07-30	3	died	3	died	20-34	1-7 days	4-18 hrs	35.1-36	? 2500 gm	multipara
348	bule hora	42	rural	yes	4	13	no	no	singleton	elective caesarean section	hospital	caesarean section		yes	no	no	no	female	2013-09-13	2013-09-13	32	small	2100	3	5	yes	yes	35	no	no	yes	no	no	yes	no	no	yes	yes	2013-09-16	4	recovered		censored	? 35			34.1-35	1500-2499 gm	grand multipara
337	bule hora	27	rural	yes	4	4	no	no	singleton	elective caesarean section	hospital	caesarean section	6	no	no	no	no	male	2013-09-01	2013-09-01	35	appropriate	3600	2	3	no	yes	35	no	no	yes	yes	no	yes	no	yes	no	no	2013-09-04	4	recovered		censored	20-34		4-18 hrs	34.1-35	? 2500 gm	multipara
397	bule hora	34	rural	yes	3	3	no	no	multiple	spontaneous	hospital	caesarean section	8	no	no	no	no	female	2011-07-27	2011-07-27	32	appropriate	1800	5	7	yes	yes	35	no	no	no	no	no	no	no	no	yes	yes	2011-07-30	2	transferred		censored	20-34		4-18 hrs	34.1-35	1500-2499 gm	multipara
351	bule hora	28	urban	yes	4	4	yes	no	multiple	elective caesarean section	hospital	caesarean section		no	no	no	no	female	2013-08-20	2013-08-20	35	appropriate	2200	7	8	yes	no	37	no	no	no	no	no	yes	no	no	no	yes	2013-08-23	4	recovered		censored	20-34			? 36	1500-2499 gm	multipara
48	yabelo	30	rural	yes	2	6	yes	no	singleton	elective caesarean section	hospital	caesarean section	22	no	no	no	no	female	2012-03-23	2012-03-23	35	appropriate	2000	2	3	no	no	36	yes	no	yes	no	no	no	no	no	no	no	2012-03-26	3	recovered		censored	20-34		> 18 hrs	35.1-36	1500-2499 gm	grand multipara
154	yabelo	22	rural	yes	2	2	no	no	singleton	spontaneous	hospital	spontaneous vaginal delivery	10	no	no	no	no	male	2013-05-10	2013-05-10	35	appropriate	2000	3	7	no	no	36.2	yes	yes	no	no	yes	no	no	no	no	no	2013-05-13	3	loss to follow up		censored	20-34		4-18 hrs	? 36	1500-2499 gm	multipara
124	yabelo	16	rural	yes	2	1	yes	no	singleton	spontaneous	hospital	spontaneous vaginal delivery	14	yes	no	no	no	male	2013-04-19	2013-04-19	35	small	2000	3	6	yes	no	34	yes	no	yes	no	no	yes	no	no	no	yes	2013-04-22	3	recovered		censored	<20		4-18 hrs	32.1-34	1500-2499 gm	primipara
394	bule hora	35	urban	yes	2	12	no	yes	singleton	spontaneous	hospital	spontaneous vaginal delivery	8	no	no	no	no	female	2011-08-16	2011-08-16	34	appropriate	2000	6	7	yes	yes	35	no	no	no	no	no	yes	no	no	yes	yes	2011-08-19	3	recovered		censored	? 35		4-18 hrs	34.1-35	1500-2499 gm	grand multipara
133	yabelo	30	rural	yes	2	2	yes	no	singleton	elective caesarean section	hospital	caesarean section	14	no	no	no	no	female	2013-12-27	2013-12-27	34	appropriate	2300	6	7	yes	no	33.1	no	no	no	no	no	yes	no	no	no	no	2013-12-30	3	recovered		censored	20-34		4-18 hrs	32.1-34	1500-2499 gm	multipara
435	bule hora	23	rural	yes	3	3	yes	no	singleton	spontaneous	health center	spontaneous vaginal delivery	8	no	no	no	no	male	2012-05-23	2012-05-23	32	appropriate	2000	5	7	yes	yes	32	no	no	yes	yes	no	yes	no	no	no	yes	2012-05-26	6	died	6	died	20-34	<1 day	4-18 hrs	? 32	1500-2499 gm	multipara
45	yabelo	25	rural	no		5	yes	no	singleton	elective caesarean section	hospital	caesarean section	24	no	no	no	no	male	2012-03-22	2012-03-22	34	appropriate	3000	5	6	no	no	36	no	no	yes	no	no	no	no	no	no	no	2012-03-25	3	died	4	died	20-34	1-7 days	> 18 hrs	35.1-36	? 2500 gm	grand multipara
84	yabelo	25	rural	yes	2	3	no	no	singleton	spontaneous	health center	spontaneous vaginal delivery	12	no	no	no	no	female	2012-07-22	2012-07-29	36	appropriate	1600	6	7	yes	no	38	no	no	no	no	no	no	no	no	no	no	2012-08-01	3	recovered		censored	20-34		4-18 hrs	? 36	1500-2499 gm	multipara
155	yabelo	28	rural	yes	2	3	no	no	multiple	elective caesarean section	hospital	caesarean section	2	no	no	no	no	female	2013-05-10	2013-05-10	30	appropriate	1700	7	10	yes	no	37	no	no	no	no	no	no	no	no	yes	yes	2013-05-13	3	recovered		censored	20-34		< 4 hrs	? 36	1500-2499 gm	multipara
464	bule hora	24	rural	no		3	no	no	singleton	spontaneous	health center	spontaneous vaginal delivery	6	yes	no	no	no	male	2011-06-03	2011-06-03	29	small	2000	5	6	yes	no	35	no	no	no	no	no	no	yes	no	no	yes	2011-06-06	3	recovered		censored	20-34		4-18 hrs	34.1-35	1500-2499 gm	multipara
317	bule hora	29	urban	yes	3	1	no	no	singleton	spontaneous	hospital	spontaneous vaginal delivery	4	no	no	no	no	female	2012-09-17	2012-09-17	36	small	2000	5	6	yes	yes	35.4	no	no	yes	no	no	yes	no	no	yes	yes	2012-09-20	3	recovered		censored	20-34		< 4 hrs	35.1-36	1500-2499 gm	primipara
264	bule hora	35	rural	yes	4	10	yes	yes	singleton	elective caesarean section	hospital	caesarean section	12	no	no	no	no	female	2012-12-30	2012-12-30	35	small	1700	6	7	yes	yes	34.6	no	no	yes	yes	yes	yes	yes	yes	yes	yes	2013-01-02	6	recovered		censored	? 35		4-18 hrs	34.1-35	1500-2499 gm	grand multipara
81	yabelo	35	rural	yes	2	10	no	no	singleton	spontaneous	health center	spontaneous vaginal delivery	20	no	no	no	no	male	2012-05-06	2012-05-25	32	appropriate	2000	6	7	yes	no	36	no	no	no	no	no	no	no	no	no	no	2012-05-28	3	recovered	4	censored	? 35	1-7 days	> 18 hrs	35.1-36	1500-2499 gm	grand multipara
307	bule hora	18	rural	yes	3	3	no	no	singleton	spontaneous	health center	spontaneous vaginal delivery	2	no	no	no	no	male	2013-01-19	2013-01-19	32	small	1600	7	8	yes	yes	34.7	no	no	yes	no	no	yes	no	yes	yes	yes	2013-01-22	4	recovered		censored	<20		< 4 hrs	34.1-35	1500-2499 gm	multipara
470	bule hora	34	urban	no		4	yes	yes	multiple	spontaneous	home	spontaneous vaginal delivery		no	no	no	no	male	2012-12-26	2012-12-26	35	small	1300			no	no	32	no	no	yes	yes	no	no	no	yes	no	yes	2012-12-29	3	died	3	died	20-34	<1 day		? 32	1000-1499 gm	multipara
423	bule hora	30	rural	no		8	no	no	singleton	spontaneous	home	spontaneous vaginal delivery		no	no	no	yes	female	2011-09-26	2011-09-26	34	appropriate	2100	5	7	no	no	32	no	no	yes	yes	no	yes	no	no	yes	yes	2011-09-29	3	recovered		censored	20-34			? 32	1500-2499 gm	grand multipara
488	bule hora	27	urban	yes	1	4	yes	yes	singleton	spontaneous	health center	spontaneous vaginal delivery	8	yes	no	no	no	male	2012-08-03	2012-08-03	35	appropriate	2500	6	8	yes	no	36	yes	yes	no	no	no	yes	no	no	no	no	2012-08-06	3	died	3	died	20-34	<1 day	4-18 hrs	35.1-36	? 2500 gm	multipara
5	yabelo	20	urban	no		1	yes	yes	multiple	spontaneous	home	spontaneous vaginal delivery	4	no	no	no	no	female	2011-01-15	2011-01-15	30	appropriate	2000	4	6	yes	no	35.1	no	no	yes	no	no	yes	no	no	no	yes	2011-01-18	3	died	4	died	<20	1-7 days	< 4 hrs	35.1-36	1500-2499 gm	primipara
198	yabelo	18	urban	yes	3	1	no	no	singleton	spontaneous	hospital	spontaneous vaginal delivery	2	no	no	no	no	female	2013-09-12	2013-09-12	35	small	1000	9	10	yes	no	36	no	no	no	no	no	no	no	no	no	no	2013-09-15	3	recovered		censored	<20		< 4 hrs	35.1-36	<1000 gm	primipara
452	bule hora	33	rural	yes	3	8	no	no	multiple	spontaneous	health center	spontaneous vaginal delivery	12	no	no	no	no	female	2013-10-01	2013-10-01	34	small	1500	6	8	yes	yes	34	no	yes	no	yes	no	yes	no	no	yes	no	2013-10-04	4	recovered		censored	20-34		4-18 hrs	32.1-34	1500-2499 gm	grand multipara
244	yabelo	25	rural	no		4	yes	no	singleton	spontaneous	hospital	spontaneous vaginal delivery	12	yes	no	no	no	female	2012-02-20	2012-02-20	34	small	2000	5	6	yes	no	37	no	yes	no	no	no	yes	no	no	no	no	2012-02-23	3	died	3	died	20-34	<1 day	4-18 hrs	? 36	1500-2499 gm	multipara
467	bule hora	27	urban	yes	3	2	no	no	multiple	elective caesarean section	hospital	caesarean section	18	yes	no	no	no	female	2011-09-22	2011-09-22	32	appropriate	2000	6	7	yes	yes	35.7	no	no	yes	yes	no	yes	no	yes	yes	yes	2011-09-25	3	recovered		censored	20-34		> 18 hrs	35.1-36	1500-2499 gm	multipara
117	yabelo	35	rural	yes	4	5	yes	yes	singleton	elective caesarean section	hospital	caesarean section	8	no	no	no	no	male	2013-03-20	2013-03-20	34	appropriate	1600	4	5	yes	no	35	yes	no	no	no	no	yes	no	no	yes	yes	2013-03-23	4	recovered		censored	? 35		4-18 hrs	34.1-35	1500-2499 gm	grand multipara
359	bule hora	31	rural	yes	3	9	no	no	singleton	spontaneous	health center	spontaneous vaginal delivery	8	no	no	no	no	female	2013-02-15	2013-02-15	32	small	1100	4	5	yes	yes	32	no	no	yes	yes	no	yes	no	no	yes	yes	2013-02-18	4	loss to follow up		censored	20-34		4-18 hrs	? 32	1000-1499 gm	grand multipara
187	yabelo	28	urban	yes	3	4	no	no	singleton	spontaneous	hospital	spontaneous vaginal delivery	2	no	no	no	no	female	2013-09-08	2013-09-08	32	appropriate	2100	6	7	no	no	36.5	no	no	yes	no	no	no	no	no	yes	yes	2013-09-11	3	recovered		censored	20-34		< 4 hrs	? 36	1500-2499 gm	multipara
345	bule hora	33	rural	yes	4	5	no	no	multiple	spontaneous	health center	spontaneous vaginal delivery	12	yes	no	no	no	female	2013-10-01	2013-10-01	34	small	1300	6	8	yes	no	34.2	no	no	yes	no	no	yes	no	yes	yes	yes	2013-10-04	4	recovered		censored	20-34		4-18 hrs	34.1-35	1000-1499 gm	grand multipara
169	yabelo	32	rural	yes	2	7	no	no	singleton	spontaneous	health center	spontaneous vaginal delivery	14	no	no	no	no	male	2013-08-24	2013-08-24	36	appropriate	2400	7	8	yes	no	36	no	no	no	no	no	no	no	no	no	no	2013-08-27	3	recovered		censored	20-34		4-18 hrs	35.1-36	1500-2499 gm	grand multipara
235	yabelo	27	rural	no		3	no	no	singleton	spontaneous	health center	spontaneous vaginal delivery	10	no	no	no	no	male	2012-02-05	2012-02-05	33	appropriate	1800	7	8	yes	no	36	no	no	no	no	no	no	no	no	no	no	2012-02-08	3	died	3	died	20-34	<1 day	4-18 hrs	35.1-36	1500-2499 gm	multipara
185	yabelo	25	urban	yes	2	2	no	no	singleton	spontaneous	health center	spontaneous vaginal delivery	2	no	no	no	no	male	2013-09-07	2013-09-07	32	appropriate	2100	5	6	yes	no	36	no	no	no	no	no	no	no	no	no	no	2013-09-10	3	recovered		censored	20-34		< 4 hrs	35.1-36	1500-2499 gm	multipara
177	yabelo	25	rural	yes	2	3	no	no	singleton	spontaneous	health center	spontaneous vaginal delivery	2.4	no	no	no	no	male	2013-09-05	2013-09-05	36	appropriate	2400	6	7	yes	no	33	no	no	no	no	no	no	no	no	no	no	2013-09-08	3	recovered		censored	20-34		< 4 hrs	32.1-34	1500-2499 gm	multipara
266	bule hora	36	urban	yes	3	5	no	no	singleton	elective caesarean section	hospital	caesarean section	12	no	no	no	no	male	2012-03-27	2012-03-27	32	small	1800	5	7	yes	yes	36	no	no	no	yes	yes	yes	yes	yes	yes	yes	2012-03-30	3	recovered		censored	? 35		4-18 hrs	35.1-36	1500-2499 gm	grand multipara
77	yabelo	30	rural	yes	2	10	no	no	multiple	spontaneous	hospital	spontaneous vaginal delivery	8	no	no	no	no	female	2012-06-29	2012-06-29	32	appropriate	2500	8	9	no	no	34	yes	no	no	no	no	no	no	no	no	no	2012-07-02	3	recovered		censored	20-34		4-18 hrs	32.1-34	? 2500 gm	grand multipara
69	yabelo	20	rural	yes	2	1	no	no	multiple	induced	hospital	caesarean section	12	yes	no	no	no	male	2012-09-15	2012-09-15	34	appropriate	2000	4	6	yes	no	36.7	no	no	no	no	no	yes	no	no	yes	no	2012-09-18	4	recovered		censored	<20		4-18 hrs	? 36	1500-2499 gm	primipara
323	bule hora	27	rural	no		2	no	no	singleton	spontaneous	hospital	spontaneous vaginal delivery	12	no	no	no	no	female	2012-09-15	2012-02-15	35	appropriate	2000	5	6	yes	yes	34	no	no	yes	yes	no	yes	no	yes	yes	yes	2012-02-18	4	recovered		censored	20-34		4-18 hrs	32.1-34	1500-2499 gm	multipara
377	bule hora	27	rural	yes	3	3	yes	no	singleton	elective caesarean section	hospital	caesarean section	6	no	no	no	no	female	2013-08-20	2013-08-20	34	appropriate	2000	7	8	yes	yes	36	no	no	no	no	no	no	no	no	no	yes	2013-08-23	4	recovered		censored	20-34		4-18 hrs	35.1-36	1500-2499 gm	multipara
243	yabelo	34	urban	yes	3	5	no	no	singleton	spontaneous	hospital	spontaneous vaginal delivery	8	no	no	no	no	female	2011-04-07	2011-04-07	36	appropriate	2400	8	10	yes	no	36	no	no	no	no	no	no	no	yes	no	no	2011-04-10	3	recovered		censored	20-34		4-18 hrs	35.1-36	1500-2499 gm	grand multipara
136	yabelo	20	rural	no		1	no	no	singleton	spontaneous	health center	spontaneous vaginal delivery	10	no	no	no	no	male	2012-12-26	2012-12-29	32	appropriate	1400	5	8	yes	no	34.5	no	no	yes	no	no	yes	no	no	yes	yes	2013-01-01	3	recovered		censored	<20		4-18 hrs	34.1-35	1000-1499 gm	primipara
413	bule hora	24	urban	yes	3	1	no	no	singleton	induced	hospital	spontaneous vaginal delivery	12	no	no	no	no	female	2011-07-15	2011-07-15	35	small	2000	5	6	yes	yes	33.7	no	yes	yes	no	no	yes	yes	yes	yes	yes	2011-07-18	3	transferred		censored	20-34		4-18 hrs	32.1-34	1500-2499 gm	primipara
496	bule hora	23	rural	no		3	yes	yes	singleton	spontaneous	home	spontaneous vaginal delivery		no	yes	no	no	male	2012-01-14	2012-01-14	28	small	1000			no	yes	33	yes	yes	no	no	no	yes	yes	no	no	no	2012-01-17	4	died	4	died	20-34	1-7 days		32.1-34	<1000 gm	multipara
403	bule hora	35	rural	yes	1	3	no	no	singleton	spontaneous	health center	spontaneous vaginal delivery	12	no	no	no	no	female	2011-03-23	2011-03-23	32	small	1800	5	7	yes	yes	33	no	no	yes	no	no	no	no	no	yes	yes	2011-03-26	4	transferred		censored	? 35		4-18 hrs	32.1-34	1500-2499 gm	multipara
430	bule hora	28	rural	yes	3	1	yes	no	singleton	spontaneous	hospital	spontaneous vaginal delivery	5	no	no	no	no	female	2012-04-13	2012-04-13	36	appropriate	2000	6	7	no	yes	36	no	no	no	no	no	no	no	no	no	yes	2012-04-16	3	died	3	died	20-34	1-7 days	4-18 hrs	35.1-36	1500-2499 gm	primipara
410	bule hora	26	rural	no		6	no	no	singleton	spontaneous	home	spontaneous vaginal delivery		no	no	no	no	female	2011-06-22	2011-06-22	32	small	1600	5	7	yes	no	34	no	no	yes	no	no	yes	no	no	yes	yes	2011-06-25	3	recovered		censored	20-34			32.1-34	1500-2499 gm	grand multipara
284	bule hora	38	rural	no		7	yes	no	singleton	elective caesarean section	hospital	caesarean section	6	no	no	no	no	female	2012-02-24	2012-02-24	36	small	2200	6	7	yes	yes	36.9	no	no	no	no	no	yes	no	no	no	yes	2012-02-27	4	died	7	died	? 35	1-7 days	4-18 hrs	? 36	1500-2499 gm	grand multipara
68	yabelo	25	rural	yes	3	6	no	no	singleton	induced	hospital	caesarean section	12	yes	no	no	no	female	2012-09-16	2012-09-16	32	appropriate	2000	6	7	yes	no	32	no	no	no	no	yes	no	no	no	no	yes	2012-09-19	4	recovered		censored	20-34		4-18 hrs	? 32	1500-2499 gm	grand multipara
65	yabelo	30	rural	yes	2	7	no	no	singleton	spontaneous	health center	spontaneous vaginal delivery	12	no	no	no	no	male	2012-09-12	2012-09-26	36	appropriate	1200	7	8	yes	no	37	no	no	no	no	yes	no	no	no	no	no	2012-09-29	3	recovered		censored	20-34		4-18 hrs	? 36	1000-1499 gm	grand multipara
421	bule hora	29	rural	no		4	yes	no	singleton	spontaneous	hospital	spontaneous vaginal delivery	8	no	no	no	yes	female	2011-11-16	2011-11-16	33	appropriate	3200	5	7	yes	yes	32	yes	yes	yes	no	no	yes	yes	yes	no	yes	2011-11-19	3	died	3	died	20-34	1-7 days	4-18 hrs	? 32	? 2500 gm	multipara
188	yabelo	22	urban	yes	3	3	no	no	singleton	elective caesarean section	hospital	caesarean section	2	no	no	no	no	female	2013-09-08	2013-09-08	32	small	1200	6	8	yes	no	36	no	no	no	no	no	no	no	no	no	no	2013-09-11	3	recovered		censored	20-34		< 4 hrs	35.1-36	1000-1499 gm	multipara
178	yabelo	20	urban	yes	2	1	no	no	multiple	elective caesarean section	hospital	caesarean section	18	no	no	no	no	male	2013-08-01	2013-08-05	32	appropriate	1200	7	8	yes	no	37	no	no	no	no	no	yes	no	no	no	no	2013-08-08	7	recovered		censored	<20		> 18 hrs	? 36	1000-1499 gm	primipara
76	yabelo	30	rural	yes	2	10	no	no	multiple	spontaneous	hospital	spontaneous vaginal delivery	8	no	no	no	no	female	2012-06-29	2012-06-29	32	appropriate	2500	5	6	no	no	36	yes	no	no	no	no	no	no	no	no	no	2012-07-02	3	recovered		censored	20-34		4-18 hrs	35.1-36	? 2500 gm	grand multipara
473	bule hora	33	urban	yes	3	5	no	no	multiple	elective caesarean section	hospital	caesarean section	6	no	no	no	no	female	2012-03-08	2012-03-08	32	small	2000	5	7	yes	yes	36.4	no	no	no	no	yes	yes	yes	yes	yes	yes	2012-03-11	3	recovered		censored	20-34		4-18 hrs	? 36	1500-2499 gm	grand multipara
297	bule hora	27	rural	yes	2	8	no	no	singleton	spontaneous	health center	spontaneous vaginal delivery	8	yes	no	no	no	male	2012-06-26	2012-06-26	36	appropriate	2200	6	8	yes	yes	36	no	no	no	no	no	no	no	no	no	yes	2012-06-29	3	recovered		censored	20-34		4-18 hrs	35.1-36	1500-2499 gm	grand multipara
201	yabelo	18	urban	yes	2	1	no	no	singleton	spontaneous	hospital	spontaneous vaginal delivery	4	no	no	no	no	female	2013-09-16	2013-09-16	35	appropriate	2300	8	10	yes	no	36.1	no	no	no	no	no	yes	no	no	no	no	2013-09-19	3	recovered		censored	<20		< 4 hrs	? 36	1500-2499 gm	primipara
311	bule hora	30	rural	yes	2	8	no	no	singleton	elective caesarean section	hospital	caesarean section		no	no	no	no	female	2013-01-16	2013-01-16	36	appropriate	2000	7	10	yes	yes	33	no	no	yes	yes	no	yes	no	no	no	yes	2013-01-20	5	died	5	died	20-34	<1 day		32.1-34	1500-2499 gm	grand multipara
494	bule hora	24	urban	no		3	yes	yes	singleton	spontaneous	home	spontaneous vaginal delivery		no	no	no	no	male	2012-01-11	2012-01-11	31	small	1200			no	yes	32	no	yes	yes	yes	no	no	no	no	no	no	2012-01-15	5	died	5	died	20-34	<1 day		? 32	1000-1499 gm	multipara
203	yabelo	20	rural	yes	3	2	no	no	singleton	spontaneous	hospital	spontaneous vaginal delivery	2	no	no	no	no	male	2013-10-04	2013-10-04	35	small	2200	4	5	yes	yes	32.1	yes	no	no	no	no	no	no	no	no	no	2013-10-08	4	recovered		censored	<20		< 4 hrs	32.1-34	1500-2499 gm	multipara
183	yabelo	32	rural	yes	2	6	no	no	singleton	spontaneous	health center	spontaneous vaginal delivery	8	no	no	no	no	female	2013-09-07	2013-09-07	36	appropriate	2000	8	10	yes	no	33	no	no	yes	no	no	yes	no	no	no	no	2013-09-11	4	recovered		censored	20-34		4-18 hrs	32.1-34	1500-2499 gm	grand multipara
288	bule hora	26	rural	yes	4	5	no	no	singleton	spontaneous	hospital	spontaneous vaginal delivery	12	no	no	no	no	female	2012-04-17	2012-04-17	32	small	1800	6	8	yes	yes	33	no	no	yes	yes	no	yes	no	no	yes	yes	2012-04-21	4	recovered	2	censored	20-34	<1 day	4-18 hrs	32.1-34	1500-2499 gm	grand multipara
85	yabelo	20	urban	no		2	yes	no	singleton	elective caesarean section	hospital	caesarean section	18	yes	no	no	no	female	2012-08-06	2012-08-06	34	appropriate	1800	6	7	yes	no	35.1	yes	no	yes	no	no	yes	no	no	no	yes	2012-08-10	4	died	4	died	<20	1-7 days	> 18 hrs	35.1-36	1500-2499 gm	multipara
163	yabelo	32	rural	no		6	no	no	singleton	spontaneous	health center	spontaneous vaginal delivery	10	no	no	no	no	female	2013-06-15	2013-06-15	35	appropriate	1500	6	7	yes	no	35.4	no	yes	yes	no	no	yes	no	no	yes	yes	2013-06-19	4	recovered		censored	20-34		4-18 hrs	35.1-36	1500-2499 gm	grand multipara
202	yabelo	25	rural	yes	2	4	no	no	singleton	induced	hospital	spontaneous vaginal delivery	24	no	no	no	no	male	2013-09-16	2013-09-16	32	small	1200	4	5	no	no	34.5	yes	no	no	no	no	no	no	no	no	no	2013-09-20	4	recovered		censored	20-34		> 18 hrs	34.1-35	1000-1499 gm	multipara
260	yabelo	31	urban	yes	4	3	no	no	singleton	spontaneous	health center	spontaneous vaginal delivery	12	yes	no	no	no	female	2012-05-12	2012-05-12	32	small	1200	6	7	yes	no	35	no	no	yes	no	no	no	no	yes	no	yes	2012-05-16	4	recovered		censored	20-34		4-18 hrs	34.1-35	1000-1499 gm	multipara
25	yabelo	19	rural	no		4	yes	yes	singleton	spontaneous	health center	spontaneous vaginal delivery	12	no	no	no	no	male	2012-02-04	2012-02-05	32	appropriate	1900	5	6	yes	no	36	no	no	yes	no	no	yes	no	no	no	yes	2012-02-09	4	died	4	died	<20	1-7 days	4-18 hrs	35.1-36	1500-2499 gm	multipara
141	yabelo	30	rural	yes	2	6	no	yes	singleton	spontaneous	health center	spontaneous vaginal delivery	12	no	no	no	no	male	2012-12-20	2012-12-20	30	appropriate	1500	7	10	yes	no	35	no	no	yes	no	no	yes	no	yes	yes	yes	2012-12-24	3	recovered		censored	20-34		4-18 hrs	34.1-35	1500-2499 gm	grand multipara
499	bule hora	22	rural	no		2	yes	yes	singleton	spontaneous	home	spontaneous vaginal delivery		yes	yes	no	no	male	2012-02-02	2012-02-02	34	small	1300			no	yes	34	yes	yes	yes	no	no	yes	no	yes	no	no	2012-02-06	5	died	5	died	20-34	<1 day		32.1-34	1000-1499 gm	multipara
306	bule hora	27	urban	yes	2	4	yes	yes	singleton	elective caesarean section	hospital	caesarean section	1	no	no	no	no	male	2013-01-23	2013-01-23	36	appropriate	2400	5	6	yes	yes	35	no	no	yes	no	no	no	no	no	yes	yes	2013-01-27	1	recovered		censored	20-34		< 4 hrs	34.1-35	1500-2499 gm	multipara
418	bule hora	21	rural	yes	3	1	no	no	singleton	spontaneous	hospital	spontaneous vaginal delivery	18	no	no	no	no	female	2011-11-23	2011-11-23	34	appropriate	2100	6	7	yes	yes	35	no	no	yes	no	yes	no	yes	yes	yes	yes	2011-11-27	4	transferred		censored	20-34		> 18 hrs	34.1-35	1500-2499 gm	primipara
501	bule hora	24	urban	no		2	yes	yes	singleton	elective caesarean section	home	caesarean section		yes	no	no	no	male	2012-02-20	2012-02-20	30	small	1400			no	yes	34	yes	yes	no	yes	no	yes	no	yes	no	no	2012-02-24	5	died	5	died	20-34	<1 day		32.1-34	1000-1499 gm	multipara
362	bule hora	21	rural	yes	3	2	yes	yes	multiple	spontaneous	hospital	spontaneous vaginal delivery	4	yes	no	no	no	male	2013-02-07	2013-02-07	33	small	2000	5	7	yes	yes	35.6	no	no	no	no	no	yes	no	no	yes	yes	2013-02-11	5	recovered		censored	20-34		< 4 hrs	35.1-36	1500-2499 gm	multipara
352	bule hora	30	urban	yes	3	8	no	no	multiple	spontaneous	hospital	spontaneous vaginal delivery	8	yes	yes	yes	yes	male	2013-02-07	2013-02-07	36	appropriate	3200	5	7	yes	no	35.2	no	no	yes	yes	no	yes	no	no	yes	yes	2013-02-11	5	recovered		censored	20-34		4-18 hrs	35.1-36	? 2500 gm	grand multipara
268	bule hora	20	urban	yes	3	1	no	no	singleton	spontaneous	hospital	spontaneous vaginal delivery	8	no	no	no	no	male	2012-08-30	2012-08-30	30	appropriate	1800	5	6	yes	yes	34	no	no	yes	no	no	yes	no	yes	no	yes	2012-09-03	3	died	3	died	<20	<1 day	4-18 hrs	32.1-34	1500-2499 gm	primipara
238	yabelo	30	urban	yes	3	4	yes	yes	singleton	induced	hospital	caesarean section	18	yes	no	no	no	female	2011-04-08	2012-04-08	28	small	1200	5	6	yes	no	36	no	no	no	no	no	no	no	no	yes	yes	2012-04-12	4	recovered		censored	20-34		> 18 hrs	35.1-36	1000-1499 gm	multipara
41	yabelo	25	rural	no		4	no	no	singleton	spontaneous	home	spontaneous vaginal delivery		no	no	no	no	female	2012-02-14	2012-02-20	34	small	2000			yes	no	37	no	yes	no	no	no	no	no	no	no	no	2012-02-24	4	recovered		censored	20-34			? 36	1500-2499 gm	multipara
357	bule hora	24	rural	yes	2	1	no	no	singleton	spontaneous	health center	spontaneous vaginal delivery	6	no	no	no	no	male	2013-02-16	2013-01-16	34	small	1500	6	10	yes	yes	32	no	no	yes	yes	no	yes	no	no	yes	yes	2013-01-20	5	transferred		censored	20-34		4-18 hrs	? 32	1500-2499 gm	primipara
335	bule hora	35	urban	yes	3	6	no	no	singleton	spontaneous	hospital	spontaneous vaginal delivery	12	no	no	no	no	male	2013-12-01	2013-12-01	36	small	1700	5	6	yes	yes	34	no	no	no	yes	no	no	no	no	yes	no	2013-12-05	5	recovered		censored	? 35		4-18 hrs	32.1-34	1500-2499 gm	grand multipara
27	yabelo	24	rural	yes	2	1	yes	no	singleton	induced	hospital	caesarean section	14	yes	no	no	no	male	2012-02-04	2012-02-04	35	appropriate	2000	3	4	no	yes	32.7	yes	no	no	no	no	yes	no	no	no	no	2012-02-08	7	recovered		censored	20-34		4-18 hrs	32.1-34	1500-2499 gm	primipara
237	yabelo	21	rural	no		1	no	no	singleton	induced	hospital	caesarean section	14	yes	no	no	no	female	2012-02-06	2012-02-06	34	small	1000	6	7	no	yes	33.1	yes	yes	yes	yes	no	yes	no	yes	no	no	2012-02-10	4	died	5	died	20-34	<1 day	4-18 hrs	32.1-34	<1000 gm	primipara
1	yabelo	19	rural	no		1	no	no	singleton	induced	hospital	spontaneous vaginal delivery	12.3	no	no	no	no	male	2011-01-06	2011-01-06	32	small	1900	5	8	yes	no	32.1	no	no	yes	no	no	yes	no	no	yes	yes	2011-01-10	5	recovered		censored	<20		4-18 hrs	32.1-34	1500-2499 gm	primipara
58	yabelo	30	rural	yes	2	7	no	no	singleton	spontaneous	health center	spontaneous vaginal delivery	12	no	no	no	no	female	2012-05-14	2012-05-14	30	small	1500	6	7	yes	no	35	no	no	yes	no	no	yes	no	no	yes	yes	2012-05-18	4	recovered		censored	20-34		4-18 hrs	34.1-35	1500-2499 gm	grand multipara
232	yabelo	22	rural	no		2	no	no	singleton	spontaneous	health center	spontaneous vaginal delivery	12	no	no	no	no	female	2012-01-07	2012-01-07	31	small	1200	5	6	yes	no	35	no	yes	no	no	no	yes	no	no	yes	yes	2012-01-11	4	recovered		censored	20-34		4-18 hrs	34.1-35	1000-1499 gm	multipara
509	bule hora	35	urban	no		4	yes	yes	singleton	elective caesarean section	home	caesarean section		yes	yes	no	no	male	2012-02-21	2012-02-21	32	small	1200			no	yes	34	yes	yes	no	no	no	yes	no	yes	no	no	2012-02-25	5	died	5	died	? 35	1-7 days		32.1-34	1000-1499 gm	multipara
325	bule hora	27	urban	yes	4	2	yes	yes	singleton	spontaneous	hospital	spontaneous vaginal delivery	6	yes	no	no	yes	female	2013-02-18	2013-02-18	30	small	1500	4	6	no	yes	35	no	no	no	no	no	yes	no	no	yes	yes	2013-02-22	4	recovered		censored	20-34		4-18 hrs	34.1-35	1500-2499 gm	multipara
448	bule hora	22	urban	yes	4	3	no	no	multiple	spontaneous	hospital	spontaneous vaginal delivery	8	no	no	no	no	female	2012-01-22	2012-01-22	32	small	2100	5	6	yes	no	36	no	no	no	no	no	no	no	no	yes	yes	2012-01-26	4	recovered		censored	20-34		4-18 hrs	35.1-36	1500-2499 gm	multipara
40	yabelo	28	rural	yes	1	6	no	no	singleton	spontaneous	home	caesarean section		no	no	no	no	male	2012-02-14	2012-02-20	34	appropriate	1200			yes	no	37	no	no	no	no	no	no	no	no	no	no	2012-02-24	4	recovered		censored	20-34			? 36	1000-1499 gm	grand multipara
315	bule hora	21	urban	no		1	no	no	singleton	spontaneous	hospital	spontaneous vaginal delivery	10	no	no	no	no	female	2012-10-01	2012-10-01	32	small	1700	4	5	yes	yes	35	no	no	yes	no	no	no	yes	no	no	no	2012-10-05	5	died	5	died	20-34	1-7 days	4-18 hrs	34.1-35	1500-2499 gm	primipara
162	yabelo	40	rural	no		9	no	yes	singleton	spontaneous	hospital	spontaneous vaginal delivery	4	no	no	no	no	male	2013-06-09	2013-06-09	32	appropriate	1600	6	7	yes	no	33.1	no	yes	yes	no	no	no	no	yes	yes	yes	2013-06-13	4	recovered		censored	? 35		< 4 hrs	32.1-34	1500-2499 gm	grand multipara
207	yabelo	28	rural	yes	2	3	no	no	singleton	spontaneous	health center	spontaneous vaginal delivery	14	no	no	no	no	male	2013-10-11	2013-10-11	35	appropriate	2800	4	5	yes	no	34	no	yes	yes	no	no	yes	no	no	no	no	2013-10-15	4	recovered		censored	20-34		4-18 hrs	32.1-34	? 2500 gm	multipara
90	yabelo	18	urban	yes	2	1	no	no	singleton	spontaneous	hospital	spontaneous vaginal delivery	12	no	no	no	no	male	2012-11-19	2012-11-19	35	appropriate	1900	6	7	yes	no	32	no	no	no	no	no	no	no	no	yes	yes	2012-11-23	4	recovered		censored	<20		4-18 hrs	? 32	1500-2499 gm	primipara
379	bule hora	18	rural	no		1	yes	no	singleton	elective caesarean section	hospital	caesarean section	6	no	no	no	no	female	2013-08-18	2013-08-18	34	appropriate	2500	4	5	yes	yes	35	yes	yes	yes	yes	no	yes	no	no	yes	yes	2013-08-22	5	died	5	died	<20	1-7 days	4-18 hrs	34.1-35	? 2500 gm	primipara
451	bule hora	28	urban	yes	4	1	no	no	multiple	spontaneous	hospital	spontaneous vaginal delivery	24	no	no	no	no	male	2013-11-16	2013-11-16	28	appropriate	1200	5	6	yes	yes	34	yes	yes	yes	yes	no	yes	no	yes	yes	yes	2013-11-20	4	recovered		censored	20-34		> 18 hrs	32.1-34	1000-1499 gm	primipara
461	bule hora	29	rural	yes	3	2	yes	no	multiple	elective caesarean section	hospital	caesarean section	6	yes	no	no	no	male	2011-08-26	2011-08-26	34	appropriate	2100	5	6	yes	yes	35.1	no	no	no	no	no	no	no	no	yes	no	2011-08-30	4	recovered		censored	20-34		4-18 hrs	35.1-36	1500-2499 gm	multipara
166	yabelo	22	urban	yes	3	2	no	no	singleton	spontaneous	hospital	spontaneous vaginal delivery	14	no	no	no	no	female	2013-08-22	2013-08-22	36	appropriate	2100	6	7	yes	yes	36	yes	no	no	no	no	no	no	no	no	no	2013-08-26	4	recovered		censored	20-34		4-18 hrs	35.1-36	1500-2499 gm	multipara
358	bule hora	32	rural	no		6	no	no	singleton	spontaneous	home	spontaneous vaginal delivery		no	no	no	no	female	2013-02-16	2013-02-16	36	small	1700	6	10	no	no	35.9	no	no	yes	yes	no	yes	no	no	no	yes	2013-02-20	5	died	5	died	20-34	<1 day		35.1-36	1500-2499 gm	grand multipara
433	bule hora	20	urban	no		5	yes	yes	singleton	spontaneous	hospital	spontaneous vaginal delivery	12	yes	no	no	no	female	2012-05-29	2012-05-29	32	small	1300	2	3	no	yes	32	no	no	yes	yes	no	no	no	no	no	yes	2012-06-02	3	died	3	died	<20	1-7 days	4-18 hrs	? 32	1000-1499 gm	grand multipara
182	yabelo	20	urban	yes	2	2	no	no	singleton	elective caesarean section	hospital	caesarean section	24	no	no	no	no	female	2013-09-06	2013-09-06	36	appropriate	2000	6	7	yes	no	35	no	no	yes	no	no	no	no	no	yes	yes	2013-09-10	4	recovered		censored	<20		> 18 hrs	34.1-35	1500-2499 gm	multipara
354	bule hora	26	rural	yes	2	2	no	no	singleton	elective caesarean section	hospital	caesarean section		no	no	no	no	male	2012-12-26	2012-12-26	35	appropriate	2400	4	6	yes	no	36.2	yes	no	no	no	no	yes	no	no	yes	yes	2012-12-30	5	recovered		censored	20-34			? 36	1500-2499 gm	multipara
342	bule hora	28	urban	yes	3	1	no	no	multiple	spontaneous	hospital	spontaneous vaginal delivery	24	no	no	no	no	female	2013-11-16	2013-11-16	28	small	1100	5	6	yes	yes	34	yes	yes	yes	yes	no	yes	no	yes	yes	yes	2013-11-20	5	recovered		censored	20-34		> 18 hrs	32.1-34	1000-1499 gm	primipara
502	bule hora	36	urban	yes	2	4	yes	yes	singleton	elective caesarean section	home	caesarean section		yes	yes	no	no	male	2012-02-21	2012-02-21	32	small	1200			no	yes	34	yes	yes	no	no	no	yes	no	yes	no	no	2012-02-25	5	died	5	died	? 35	<1 day		32.1-34	1000-1499 gm	multipara
212	yabelo	19	urban	yes	3	1	no	no	singleton	spontaneous	hospital	spontaneous vaginal delivery	12	no	yes	no	no	female	2011-01-05	2013-01-05	33	small	1800	7	10	yes	no	34	no	no	no	no	no	no	no	no	yes	yes	2013-01-09	4	transferred		censored	<20		4-18 hrs	32.1-34	1500-2499 gm	primipara
184	yabelo	18	rural	yes	2	1	no	no	singleton	spontaneous	health center	spontaneous vaginal delivery	2	no	no	no	no	male	2013-09-07	2013-09-07	36	appropriate	2000	5	6	yes	no	33	no	no	yes	no	no	no	no	no	yes	yes	2013-09-11	4	recovered		censored	<20		< 4 hrs	32.1-34	1500-2499 gm	primipara
387	bule hora	27	rural	no		4	no	no	multiple	spontaneous	health center	spontaneous vaginal delivery	8	no	no	no	no	male	2011-09-30	2011-09-30	36	small	1600	5	6	yes	no	36	no	no	no	no	no	yes	no	no	no	yes	2011-10-04	4	died	4	died	20-34	<1 day	4-18 hrs	35.1-36	1500-2499 gm	multipara
157	yabelo	23	rural	yes	2	4	no	yes	singleton	spontaneous	hospital	spontaneous vaginal delivery	12	no	no	no	no	male	2013-05-24	2013-05-24	32	appropriate	1900	6	7	yes	no	37	yes	no	no	no	no	no	no	no	no	no	2013-05-28	4	recovered		censored	20-34		4-18 hrs	? 36	1500-2499 gm	multipara
14	yabelo	25	rural	no		2	yes	yes	singleton	induced	home	spontaneous vaginal delivery		no	no	no	no	male	2011-02-09	2011-02-09	28	small	1000	5	6	yes	yes	34.5	no	yes	yes	no	no	yes	no	yes	no	yes	2011-02-13	7	died	5	died	20-34	1-7 days		34.1-35	<1000 gm	multipara
275	bule hora	25	urban	yes	2	2	no	no	singleton	spontaneous	hospital	spontaneous vaginal delivery	2	no	no	no	no	male	2012-12-18	2012-12-18	32	small	1800	4	5	yes	yes	35.3	no	no	yes	yes	no	yes	no	no	yes	yes	2012-12-22	3	recovered		censored	20-34		< 4 hrs	35.1-36	1500-2499 gm	multipara
455	bule hora	21	rural	yes	2	4	yes	yes	multiple	spontaneous	hospital	spontaneous vaginal delivery	4	yes	no	no	no	male	2013-02-07	2013-02-07	32	small	2000	5	7	yes	yes	36	no	no	no	no	no	yes	no	no	yes	no	2013-02-11	5	recovered		censored	20-34		< 4 hrs	35.1-36	1500-2499 gm	multipara
180	yabelo	24	urban	yes	3	3	no	no	singleton	spontaneous	hospital	spontaneous vaginal delivery	3.2	no	no	no	no	female	2013-09-05	2013-09-05	34	small	1700	6	7	yes	no	34	no	no	yes	no	no	no	no	no	yes	yes	2013-09-09	4	recovered		censored	20-34		< 4 hrs	32.1-34	1500-2499 gm	multipara
389	bule hora	36	rural	no		5	no	no	singleton	spontaneous	home	spontaneous vaginal delivery		no	no	no	no	male	2011-08-30	2011-08-30	36	small	1900	5	7	yes	no	36.1	no	no	no	no	no	no	no	no	no	yes	2011-09-03	2	died	3	died	? 35	1-7 days		? 36	1500-2499 gm	grand multipara
22	yabelo	25	rural	yes	3	3	no	no	singleton	spontaneous	health center	spontaneous vaginal delivery	10	no	no	no	no	female	2012-02-07	2012-02-07	32	small	1500	5	6	yes	no	35	no	no	yes	no	no	yes	no	no	yes	yes	2012-02-11	4	recovered		censored	20-34		4-18 hrs	34.1-35	1500-2499 gm	multipara
271	bule hora	29	rural	no		8	no	no	singleton	spontaneous	health center	spontaneous vaginal delivery	6	no	no	no	no	male	2012-07-30	2012-07-30	34	small	1600	6	7	yes	yes	34	no	no	yes	no	yes	yes	yes	no	yes	yes	2012-08-03	3	died	3	died	20-34	<1 day	4-18 hrs	32.1-34	1500-2499 gm	grand multipara
199	yabelo	20	urban	yes	2	2	no	no	singleton	spontaneous	hospital	spontaneous vaginal delivery	18	no	no	no	no	female	2013-09-13	2013-09-13	34	small	1800	4	5	no	yes	37	yes	no	no	no	no	yes	no	no	no	no	2013-09-17	4	recovered		censored	<20		> 18 hrs	? 36	1500-2499 gm	multipara
211	yabelo	34	urban	no		4	no	no	singleton	spontaneous	hospital	spontaneous vaginal delivery	18	no	no	no	no	female	2011-02-02	2013-02-02	32	small	1000	6	7	no	yes	34	yes	yes	no	no	no	no	no	yes	no	no	2013-02-06	4	died		died	20-34		> 18 hrs	32.1-34	<1000 gm	multipara
374	bule hora	32	urban	yes	3	4	no	no	singleton	spontaneous	hospital	spontaneous vaginal delivery	8	no	no	no	no	female	2013-09-08	2013-09-08	35	appropriate	2600	6	8	yes	yes	37	no	no	no	no	no	no	no	yes	yes	yes	2013-09-12	5	recovered		censored	20-34		4-18 hrs	? 36	? 2500 gm	multipara
104	yabelo	25	rural	yes	2	5	no	no	singleton	spontaneous	health center	spontaneous vaginal delivery	24	no	no	no	no	female	2013-01-19	2013-01-19	36	appropriate	2100	6	7	yes	no	35.3	no	no	yes	no	no	yes	no	no	no	no	2013-01-23	4	recovered		censored	20-34		> 18 hrs	35.1-36	1500-2499 gm	grand multipara
480	bule hora	19	rural	yes	2	1	no	no	singleton	spontaneous	hospital	spontaneous vaginal delivery	6	yes	no	no	no	male	2011-02-24	2011-02-24	33	small	1800	7	8	no	no	35	no	no	yes	yes	no	no	no	no	yes	yes	2011-02-28	4	recovered		censored	<20		4-18 hrs	34.1-35	1500-2499 gm	primipara
507	bule hora	37	urban	no		4	yes	yes	singleton	elective caesarean section	home	caesarean section		yes	yes	no	no	male	2012-02-21	2012-02-21	32	small	1200			no	yes	34.2	yes	yes	no	no	no	yes	no	yes	no	no	2012-02-25	5	died	5	died	? 35	<1 day		34.1-35	1000-1499 gm	multipara
220	yabelo	24	rural	yes	3	2	no	no	singleton	spontaneous	hospital	spontaneous vaginal delivery	8	no	no	no	no	female	2011-02-01	2011-02-01	32	appropriate	1200	6	7	no	no	35	no	no	no	no	no	no	no	no	no	no	2011-02-05	4	loss to follow up		censored	20-34		4-18 hrs	34.1-35	1000-1499 gm	multipara
505	bule hora	30	urban	no		6	yes	yes	singleton	spontaneous	health center	caesarean section	24	yes	no	no	no	male	2012-01-24	2012-01-24	29	small	1600	5	6	no	yes	32.2	yes	yes	yes	no	no	no	no	yes	no	no	2012-01-28	5	died	5	died	20-34	1-7 days	> 18 hrs	32.1-34	1500-2499 gm	grand multipara
460	bule hora	27	rural	no		4	no	no	multiple	spontaneous	home	spontaneous vaginal delivery		no	no	no	no	male	2011-09-30	2011-09-30	36	small	1600	5	6	yes	no	36	no	no	no	no	no	no	no	no	yes	yes	2011-10-04	5	recovered		censored	20-34			35.1-36	1500-2499 gm	multipara
454	bule hora	30	urban	yes	3	8	no	no	multiple	spontaneous	hospital	spontaneous vaginal delivery	8	no	no	no	no	female	2013-02-07	2013-02-07	35	appropriate	2100	5	7	yes	yes	35	no	no	yes	yes	no	no	no	no	yes	yes	2013-02-11	5	recovered		censored	20-34		4-18 hrs	34.1-35	1500-2499 gm	grand multipara
194	yabelo	28	rural	no		5	no	no	singleton	spontaneous	home	spontaneous vaginal delivery		no	no	no	no	male	2013-09-09	2013-09-09	36	appropriate	1600	3	4	no	no	34.2	yes	yes	yes	no	no	no	no	no	no	no	2013-09-13	4	died	5	died	20-34	1-7 days		34.1-35	1500-2499 gm	grand multipara
192	yabelo	20	urban	yes	3	1	no	no	singleton	spontaneous	hospital	spontaneous vaginal delivery	24	no	no	no	no	male	2013-09-09	2013-09-09	36	appropriate	1600	8	10	yes	no	35	no	no	no	no	no	no	no	no	yes	yes	2013-09-13	4	recovered		censored	<20		> 18 hrs	34.1-35	1500-2499 gm	primipara
26	yabelo	24	rural	no		1	yes	yes	singleton	induced	home	caesarean section	20	yes	no	no	no	male	2012-02-04	2012-02-04	32	small	2000	3	4	no	yes	35.6	yes	no	yes	no	no	no	no	no	no	no	2012-02-08	3	died	4	died	20-34	1-7 days	> 18 hrs	35.1-36	1500-2499 gm	primipara
343	bule hora	28	rural	yes	3	2	no	no	singleton	spontaneous	health center	spontaneous vaginal delivery	12	no	no	no	no	female	2013-11-16	2013-11-16	35	appropriate	3500	6	7	yes	no	36.8	no	no	no	no	no	yes	no	yes	yes	yes	2013-11-20	5	recovered		censored	20-34		4-18 hrs	? 36	? 2500 gm	multipara
400	bule hora	32	rural	yes	3	3	no	no	singleton	spontaneous	health center	spontaneous vaginal delivery	8	yes	no	no	no	male	2011-07-20	2011-07-20	29	appropriate	2200	6	7	yes	yes	36	yes	yes	no	no	no	yes	no	no	yes	yes	2011-07-24	4	transferred		censored	20-34		4-18 hrs	35.1-36	1500-2499 gm	multipara
239	yabelo	22	rural	no		3	no	no	singleton	elective caesarean section	health center	spontaneous vaginal delivery	8	no	no	no	no	male	2012-11-04	2012-11-04	32	appropriate	1700	8	10	yes	no	38.2	no	no	no	no	no	yes	no	no	no	no	2012-11-08	4	died	4	died	20-34	1-7 days	4-18 hrs	? 36	1500-2499 gm	multipara
210	yabelo	32	rural	no		3	no	no	singleton	spontaneous	health center	spontaneous vaginal delivery	14	no	no	no	no	female	2013-10-12	2013-10-12	32	appropriate	1500	6	7	yes	no	35.4	no	no	yes	no	no	yes	no	yes	yes	yes	2013-10-17	7	recovered		censored	20-34		4-18 hrs	35.1-36	1500-2499 gm	multipara
373	bule hora	29	rural	no		7	no	no	multiple	spontaneous	home	spontaneous vaginal delivery		no	no	no	no	female	2013-09-06	2013-09-06	32	small	1400	4	6	yes	no	32	yes	yes	yes	no	no	yes	no	yes	yes	yes	2013-09-11	6	recovered		censored	20-34			? 32	1000-1499 gm	grand multipara
380	bule hora	32	urban	no		8	no	no	singleton	spontaneous	home	spontaneous vaginal delivery		no	no	no	no	male	2013-08-30	2013-08-30	32	small	1700	4	5	no	no	33.3	no	no	yes	yes	no	yes	no	no	yes	yes	2013-09-04	5	recovered		censored	20-34			32.1-34	1500-2499 gm	grand multipara
437	bule hora	27	rural	yes	2	3	no	no	singleton	spontaneous	hospital	spontaneous vaginal delivery	12	no	no	no	no	female	2012-05-22	2012-05-22	30	small	1600	5	7	yes	yes	37	no	yes	no	no	no	yes	no	no	yes	yes	2012-05-27	6	recovered		censored	20-34		4-18 hrs	? 36	1500-2499 gm	multipara
28	yabelo	36	rural	yes	3	7	no	no	singleton	spontaneous	home	spontaneous vaginal delivery		no	no	no	no	female	2012-02-02	2012-02-13	36	appropriate	3200			yes	no	39	no	no	no	no	no	yes	no	no	no	no	2012-02-18	5	recovered		censored	? 35			? 36	? 2500 gm	grand multipara
142	yabelo	25	rural	yes	3	3	no	no	singleton	spontaneous	home	spontaneous vaginal delivery	18	no	no	no	no	female	2012-12-03	2012-12-03	30	appropriate	1400	6	7	yes	no	37	no	yes	no	no	no	yes	no	yes	no	no	2012-12-08	5	died	6	died	20-34	1-7 days	> 18 hrs	? 36	1000-1499 gm	multipara
319	bule hora	32	urban	yes	3	1	no	yes	singleton	spontaneous	hospital	spontaneous vaginal delivery	8	no	no	no	no	female	2011-03-01	2011-03-01	36	small	1700	7	8	yes	yes	36	no	no	yes	no	no	no	yes	yes	yes	yes	2011-03-06	5	recovered		censored	20-34		4-18 hrs	35.1-36	1500-2499 gm	primipara
226	yabelo	24	rural	yes	3	2	no	yes	singleton	induced	hospital	spontaneous vaginal delivery	12	no	no	no	no	male	2012-01-03	2012-01-03	31	small	1100	6	7	yes	no	35	no	no	no	no	no	no	no	no	no	no	2012-01-08	5	recovered		censored	20-34		4-18 hrs	34.1-35	1000-1499 gm	multipara
474	bule hora	23	rural	yes	3	3	yes	no	singleton	spontaneous	health center	spontaneous vaginal delivery	8	yes	no	no	no	female	2012-07-20	2012-07-20	36	small	1700	7	8	yes	yes	35	no	no	yes	no	no	yes	no	yes	yes	yes	2012-07-25	5	recovered		censored	20-34		4-18 hrs	34.1-35	1500-2499 gm	multipara
330	bule hora	24	urban	no		2	no	no	singleton	spontaneous	hospital	spontaneous vaginal delivery	8	yes	no	no	no	male	2012-09-30	2012-09-30	34	small	1400	4	6	yes	yes	34	no	no	yes	yes	no	no	yes	no	no	yes	2012-10-05	6	died	6	died	20-34	<1 day	4-18 hrs	32.1-34	1000-1499 gm	multipara
292	bule hora	18	rural	yes	2	1	no	no	singleton	elective caesarean section	hospital	caesarean section	8	no	no	no	no	male	2013-02-12	2013-02-12	36	appropriate	2400	6	7	yes	yes	36.4	no	no	no	no	no	no	no	no	yes	yes	2013-02-17	5	recovered		censored	<20		4-18 hrs	? 36	1500-2499 gm	primipara
270	bule hora	35	rural	yes	3	10	no	no	multiple	spontaneous	health center	spontaneous vaginal delivery	8	no	no	no	no	female	2012-07-29	2012-07-29	36	appropriate	1700	7	8	yes	yes	35	no	no	yes	no	no	yes	no	yes	yes	yes	2012-08-03	4	recovered		censored	? 35		4-18 hrs	34.1-35	1500-2499 gm	grand multipara
371	bule hora	20	urban	yes	3	1	no	no	singleton	spontaneous	hospital	spontaneous vaginal delivery	4	no	no	no	no	male	2013-10-14	2013-10-15	32	appropriate	2000	4	6	no	yes	34	no	no	yes	yes	no	yes	no	no	no	yes	2013-10-20	6	transferred		censored	<20		< 4 hrs	32.1-34	1500-2499 gm	primipara
322	bule hora	32	urban	yes	2	1	no	no	singleton	spontaneous	hospital	spontaneous vaginal delivery	8	no	no	no	no	female	2011-03-01	2011-03-01	32	appropriate	2000	7	8	yes	yes	36	no	no	no	no	no	no	no	yes	yes	yes	2011-03-06	5	recovered		censored	20-34		4-18 hrs	35.1-36	1500-2499 gm	primipara
170	yabelo	18	rural	yes	3	1	no	no	singleton	spontaneous	hospital	spontaneous vaginal delivery	10	no	no	no	no	male	2013-08-24	2013-08-24	34	appropriate	2000	4	8	yes	no	35	no	no	no	no	no	no	no	no	no	no	2013-08-29	5	recovered		censored	<20		4-18 hrs	34.1-35	1500-2499 gm	primipara
442	bule hora	26	rural	no		6	yes	yes	singleton	spontaneous	home	spontaneous vaginal delivery		yes	no	no	no	male	2012-06-24	2012-06-24	33	small	1000			no	yes	34	yes	yes	yes	no	no	yes	yes	no	no	no	2012-06-29	5	died	5	died	20-34	<1 day		32.1-34	<1000 gm	grand multipara
240	yabelo	26	urban	no	2	3	no	no	singleton	spontaneous	hospital	spontaneous vaginal delivery	12	no	no	no	no	female	2011-04-05	2011-04-05	29	small	1300	5	6	yes	no	34	yes	yes	yes	yes	no	yes	yes	yes	no	no	2011-04-10	5	died	5	died	20-34	<1 day	4-18 hrs	32.1-34	1000-1499 gm	multipara
434	bule hora	35	rural	yes	4	8	no	no	singleton	elective caesarean section	hospital	caesarean section	6	no	no	no	no	male	2012-05-21	2012-05-21	31	appropriate	2100	6	7	yes	yes	36	no	no	no	no	no	yes	no	no	yes	yes	2012-05-26	6	recovered		censored	? 35		4-18 hrs	35.1-36	1500-2499 gm	grand multipara
312	bule hora	26	urban	yes	3	2	no	no	singleton	spontaneous	hospital	spontaneous vaginal delivery	8	no	no	no	no	male	2012-09-26	2012-09-26	35	appropriate	2000	5	6	yes	yes	36	no	no	no	no	no	no	yes	no	no	yes	2012-10-01	6	recovered		censored	20-34		4-18 hrs	35.1-36	1500-2499 gm	multipara
445	bule hora	29	rural	yes	3	3	no	no	multiple	spontaneous	health center	spontaneous vaginal delivery	12	no	no	no	no	female	2013-02-05	2013-02-05	31	appropriate	1200	5	6	yes	no	36	no	no	no	no	no	no	no	no	yes	no	2013-02-10	5	recovered		censored	20-34		4-18 hrs	35.1-36	1000-1499 gm	multipara
153	yabelo	28	rural	yes	4	5	no	no	singleton	spontaneous	hospital	spontaneous vaginal delivery	10	no	no	no	no	female	2013-05-08	2013-05-08	36	appropriate	2000	6	7	yes	no	36	no	yes	no	no	no	no	no	no	no	no	2013-05-13	5	recovered		censored	20-34		4-18 hrs	35.1-36	1500-2499 gm	grand multipara
355	bule hora	20	rural	yes	3	1	no	no	singleton	spontaneous	hospital	spontaneous vaginal delivery	8	no	no	no	no	female	2013-01-02	2013-01-02	36	small	1800	3	5	yes	yes	33	no	no	yes	no	no	no	no	no	yes	yes	2013-01-07	5	recovered		censored	<20		4-18 hrs	32.1-34	1500-2499 gm	primipara
121	yabelo	26	rural	no		6	no	no	singleton	spontaneous	health center	spontaneous vaginal delivery	10	no	no	no	no	male	2013-04-27	2013-04-27	34	appropriate	1600	5	7	yes	no	33	no	no	yes	no	no	yes	no	no	yes	yes	2013-05-02	5	recovered		censored	20-34		4-18 hrs	32.1-34	1500-2499 gm	grand multipara
93	yabelo	26	rural	yes	3	3	no	no	singleton	spontaneous	health center	spontaneous vaginal delivery	24	no	no	no	no	female	2012-11-29	2012-11-29	36	appropriate	1900	4	6	yes	no	35.6	no	no	yes	no	no	no	no	no	no	no	2012-12-04	5	recovered		censored	20-34		> 18 hrs	35.1-36	1500-2499 gm	multipara
208	yabelo	20	urban	yes	2	2	no	no	singleton	induced	hospital	caesarean section	10	yes	no	no	no	female	2013-10-11	2013-10-11	36	appropriate	2400	6	7	yes	no	35	no	yes	no	no	no	yes	no	no	no	no	2013-10-16	5	recovered		censored	<20		4-18 hrs	34.1-35	1500-2499 gm	multipara
158	yabelo	17	urban	no		1	no	no	singleton	spontaneous	hospital	spontaneous vaginal delivery	3	no	no	no	no	male	2013-05-25	2013-05-25	28	small	1100	7	10	yes	no	37	no	no	no	no	no	yes	no	yes	no	yes	2013-05-30	3	died	4	died	<20	1-7 days	< 4 hrs	? 36	1000-1499 gm	primipara
3	yabelo	22	rural	no		3	no	no	singleton	spontaneous	hospital	spontaneous vaginal delivery	12	no	no	no	no	male	2011-01-08	2011-01-08	34	appropriate	2500	6	7	yes	no	37	no	no	no	no	no	yes	no	no	no	no	2011-01-13	5	recovered		censored	20-34		4-18 hrs	? 36	? 2500 gm	multipara
489	bule hora	28	rural	no		6	yes	yes	singleton	spontaneous	health center	spontaneous vaginal delivery	6	yes	no	no	no	male	2012-07-29	2012-07-29	34	small	1300	6	7	yes	yes	33.4	yes	yes	yes	no	no	yes	yes	no	no	no	2012-08-03	5	died	5	died	20-34	<1 day	4-18 hrs	32.1-34	1000-1499 gm	grand multipara
286	bule hora	32	urban	yes	4	7	no	no	singleton	spontaneous	hospital	spontaneous vaginal delivery	5	no	no	no	no	male	2012-03-14	2012-03-14	32	appropriate	2200	6	7	no	no	34.8	no	no	yes	no	no	no	no	no	yes	yes	2012-03-19	6	recovered		censored	20-34		4-18 hrs	34.1-35	1500-2499 gm	grand multipara
259	yabelo	20	rural	yes	2	1	no	no	singleton	spontaneous	hospital	spontaneous vaginal delivery	18	yes	no	no	no	male	2012-05-07	2012-05-07	28	small	1300	5	6	yes	no	35	no	no	no	no	no	yes	no	yes	yes	yes	2012-05-12	5	recovered		censored	<20		> 18 hrs	34.1-35	1000-1499 gm	primipara
361	bule hora	25	urban	yes	1	3	no	no	singleton	elective caesarean section	hospital	caesarean section		no	no	no	yes	female	2013-08-14	2013-08-14	34	small	1500	4	6	no	no	34	no	no	yes	yes	no	yes	no	no	yes	yes	2013-08-19	5	recovered		censored	20-34			32.1-34	1500-2499 gm	multipara
458	bule hora	29	rural	no		7	no	no	multiple	spontaneous	home	spontaneous vaginal delivery		no	no	no	no	female	2013-09-06	2013-09-06	32	small	1400	4	6	yes	yes	32	no	no	yes	yes	yes	yes	no	yes	yes	yes	2013-09-11	6	recovered		censored	20-34			? 32	1000-1499 gm	grand multipara
493	bule hora	24	rural	no		2	yes	yes	singleton	spontaneous	home	spontaneous vaginal delivery		yes	no	no	no	male	2012-12-17	2012-12-17	31	small	1400			no	yes	35.6	no	no	yes	yes	no	yes	no	no	no	no	2012-12-22	5	died	5	died	20-34	> 7 days		35.1-36	1000-1499 gm	multipara
346	bule hora	28	urban	yes	3	5	no	no	singleton	elective caesarean section	hospital	caesarean section	8	yes	no	no	no	female	2013-03-19	2013-03-19	32	small	1800	3	4	yes	yes	35	yes	yes	yes	yes	no	no	no	no	yes	no	2013-03-24	5	recovered		censored	20-34		4-18 hrs	34.1-35	1500-2499 gm	grand multipara
290	bule hora	26	urban	yes	4	6	no	no	multiple	elective caesarean section	hospital	caesarean section	8	no	no	no	no	female	2012-07-29	2012-07-29	36	small	1500	7	8	yes	yes	36.1	no	no	no	no	no	no	yes	no	no	yes	2012-08-03	4	recovered		censored	20-34		4-18 hrs	? 36	1500-2499 gm	grand multipara
227	yabelo	23	rural	no		3	no	no	singleton	spontaneous	health center	spontaneous vaginal delivery	12	no	no	no	no	male	2012-01-09	2012-01-09	34	small	1300	7	8	yes	no	34	no	no	no	no	no	no	no	no	no	no	2012-01-14	6	recovered		censored	20-34		4-18 hrs	32.1-34	1000-1499 gm	multipara
277	bule hora	38	urban	no		4	no	no	singleton	spontaneous	home	spontaneous vaginal delivery	12	no	no	no	yes	male	2012-01-13	2012-01-13	34	appropriate	2400	6	7	no	no	32	no	yes	yes	yes	no	yes	no	no	yes	yes	2012-01-18	6	recovered		censored	? 35		4-18 hrs	? 32	1500-2499 gm	multipara
475	bule hora	25	urban	yes	2	2	no	no	multiple	induced	health center	caesarean section	8	no	no	no	no	female	2012-07-29	2012-07-29	36	appropriate	2600	6	7	yes	yes	36	no	no	no	no	no	yes	no	no	yes	yes	2012-08-03	5	recovered		censored	20-34		4-18 hrs	35.1-36	? 2500 gm	multipara
294	bule hora	30	rural	yes	3	5	no	no	singleton	spontaneous	health center	spontaneous vaginal delivery	12	no	no	no	no	female	2013-02-06	2013-02-06	36	appropriate	3200	6	7	yes	yes	32.1	no	no	yes	no	no	yes	no	no	no	yes	2013-02-11	4	recovered		censored	20-34		4-18 hrs	32.1-34	? 2500 gm	grand multipara
91	yabelo	22	rural	yes	3	2	no	no	singleton	spontaneous	health center	spontaneous vaginal delivery	22	no	no	no	no	male	2012-11-16	2012-11-16	35	appropriate	1700	4	5	yes	no	32	no	no	yes	no	no	no	no	no	yes	yes	2012-11-21	5	recovered		censored	20-34		> 18 hrs	? 32	1500-2499 gm	multipara
487	bule hora	21	rural	no		1	yes	yes	singleton	spontaneous	health center	spontaneous vaginal delivery	4	no	no	no	no	male	2012-08-30	2012-08-30	32	appropriate	1800	5	6	yes	yes	35	no	no	yes	no	no	yes	no	yes	yes	yes	2012-09-04	4	died	4	died	20-34	<1 day	< 4 hrs	34.1-35	1500-2499 gm	primipara
314	bule hora	29	urban	yes	3	6	no	no	singleton	spontaneous	hospital	spontaneous vaginal delivery	12	yes	no	no	no	male	2012-09-26	2012-09-26	36	appropriate	2000	5	6	yes	yes	36.1	no	no	no	no	no	yes	no	no	yes	yes	2012-10-01	5	recovered		censored	20-34		4-18 hrs	? 36	1500-2499 gm	grand multipara
102	yabelo	28	rural	yes	3	7	no	no	singleton	induced	hospital	spontaneous vaginal delivery	12	yes	no	no	no	male	2013-01-23	2013-01-23	34	appropriate	1500	6	7	yes	no	35	no	no	yes	no	no	no	no	no	no	no	2013-01-28	5	recovered		censored	20-34		4-18 hrs	34.1-35	1500-2499 gm	grand multipara
92	yabelo	28	rural	yes	3	6	no	no	singleton	spontaneous	health center	spontaneous vaginal delivery	12	no	no	no	no	female	2012-11-29	2012-11-29	35	appropriate	2000	5	6	yes	no	34	no	yes	yes	no	no	no	no	no	no	no	2012-12-04	5	recovered		censored	20-34		4-18 hrs	32.1-34	1500-2499 gm	grand multipara
252	yabelo	23	rural	yes	3	2	no	no	singleton	spontaneous	home	spontaneous vaginal delivery		no	no	no	no	male	2012-03-19	2012-03-19	35	appropriate	2400			yes	no	38.2	no	no	no	no	no	yes	no	no	no	no	2012-03-24	5	recovered		censored	20-34			? 36	1500-2499 gm	multipara
16	yabelo	25	rural	no		2	no	yes	singleton	induced	hospital	spontaneous vaginal delivery	10	no	no	no	no	female	2012-01-03	2012-01-03	31	appropriate	2100	5	6	yes	no	35.1	no	yes	yes	no	no	yes	no	no	no	no	2012-01-08	5	died	6	died	20-34	1-7 days	4-18 hrs	35.1-36	1500-2499 gm	multipara
236	yabelo	23	urban	no		2	no	no	multiple	induced	hospital	caesarean section	18	yes	no	no	no	male	2012-02-03	2012-02-03	34	appropriate	1600	7	8	no	yes	32	yes	yes	no	yes	no	yes	no	yes	no	no	2012-02-08	5	died	6	died	20-34	<1 day	> 18 hrs	? 32	1500-2499 gm	multipara
113	yabelo	33	rural	yes	2	6	yes	no	singleton	induced	home	caesarean section	18	no	no	no	no	male	2013-03-27	2013-03-27	33	appropriate	1800	9	9	no	yes	37	yes	yes	yes	no	no	yes	no	yes	no	no	2013-04-01	5	died	6	died	20-34	1-7 days	> 18 hrs	? 36	1500-2499 gm	grand multipara
179	yabelo	22	urban	yes	2	2	no	no	singleton	spontaneous	hospital	spontaneous vaginal delivery	14	no	no	no	no	male	2013-09-05	2013-09-09	36	appropriate	2200	4	8	yes	no	37	no	no	no	no	no	yes	no	no	no	no	2013-09-14	4	recovered		censored	20-34		4-18 hrs	? 36	1500-2499 gm	multipara
159	yabelo	25	rural	no		3	no	no	singleton	spontaneous	health center	spontaneous vaginal delivery	12	no	no	no	no	male	2013-05-30	2013-05-30	32	appropriate	1800	7	8	yes	no	36	no	no	no	no	no	no	no	yes	yes	yes	2013-06-04	5	recovered		censored	20-34		4-18 hrs	35.1-36	1500-2499 gm	multipara
149	yabelo	30	rural	yes	3	3	no	no	singleton	spontaneous	health center	caesarean section	14	no	no	no	no	female	2013-05-15	2013-05-17	32	small	1200	8	10	yes	no	35.4	no	no	yes	no	no	yes	no	no	yes	yes	2013-05-22	5	recovered		censored	20-34		4-18 hrs	35.1-36	1000-1499 gm	multipara
382	bule hora	20	rural	yes	4	1	no	no	singleton	spontaneous	hospital	spontaneous vaginal delivery	6	no	no	no	no	male	2013-10-04	2013-10-04	34	small	1900	6	7	yes	yes	34.2	no	no	yes	yes	no	yes	no	no	no	yes	2013-10-09	6	recovered		censored	<20		4-18 hrs	34.1-35	1500-2499 gm	primipara
308	bule hora	30	rural	yes	2	1	yes	no	singleton	elective caesarean section	hospital	caesarean section	12	yes	no	no	no	female	2013-07-16	2013-07-16	34	appropriate	2200	7	7	yes	yes	36	no	no	no	no	yes	no	yes	yes	yes	yes	2013-07-21	5	recovered		censored	20-34		4-18 hrs	35.1-36	1500-2499 gm	primipara
310	bule hora	33	rural	yes	2	6	yes	yes	singleton	spontaneous	hospital	spontaneous vaginal delivery	5	yes	no	no	yes	male	2013-01-18	2013-01-18	33	appropriate	2100	7	8	yes	yes	35	no	no	yes	yes	yes	no	yes	yes	yes	yes	2013-01-23	5	recovered		censored	20-34		4-18 hrs	34.1-35	1500-2499 gm	grand multipara
114	yabelo	20	rural	yes	3	7	yes	no	multiple	spontaneous	home	caesarean section	14	no	no	no	no	male	2013-03-27	2013-03-27	33	small	1000	7	8	no	yes	32	no	yes	yes	no	no	yes	no	yes	no	yes	2013-04-01	5	died	6	died	<20	1-7 days	4-18 hrs	? 32	<1000 gm	grand multipara
122	yabelo	22	rural	yes	2	3	no	no	singleton	spontaneous	health center	spontaneous vaginal delivery	10	no	no	no	no	female	2013-04-22	2013-04-23	28	appropriate	1100	4	6	yes	no	36.7	no	no	no	no	no	yes	no	yes	yes	yes	2013-04-28	5	recovered		censored	20-34		4-18 hrs	? 36	1000-1499 gm	multipara
503	bule hora	26	urban	yes	1	4	yes	yes	singleton	induced	home	caesarean section		yes	no	no	no	male	2012-03-04	2012-03-04	28	small	1200			no	yes	38	yes	yes	no	yes	no	yes	no	yes	no	no	2012-03-10	7	died	7	died	20-34	1-7 days		? 36	1000-1499 gm	multipara
219	yabelo	24	rural	yes	2	2	no	no	multiple	spontaneous	health center	spontaneous vaginal delivery	8	no	no	no	no	female	2011-02-01	2011-02-01	28	small	1000	8	10	yes	no	36	no	no	no	no	no	no	no	no	no	no	2011-02-07	6	recovered		censored	20-34		4-18 hrs	35.1-36	<1000 gm	multipara
175	yabelo	30	urban	yes	2	4	no	no	singleton	spontaneous	hospital	spontaneous vaginal delivery	4.3	no	no	no	no	female	2013-08-07	2013-08-30	33	appropriate	2700	7	8	yes	no	36	no	no	no	no	no	no	no	no	no	no	2013-09-05	5	recovered		censored	20-34		4-18 hrs	35.1-36	? 2500 gm	multipara
130	yabelo	20	urban	yes	2	1	no	no	singleton	spontaneous	hospital	spontaneous vaginal delivery	12	no	no	no	no	female	2013-05-01	2013-05-01	36	small	1700	6	8	yes	no	36.3	no	no	no	no	no	no	no	no	yes	yes	2013-05-07	6	recovered		censored	<20		4-18 hrs	? 36	1500-2499 gm	primipara
485	bule hora	30	urban	no		5	yes	yes	singleton	spontaneous	home	spontaneous vaginal delivery		no	no	no	no	male	2012-03-28	2012-03-28	30	small	1800			no	yes	33	yes	no	no	yes	no	yes	no	no	yes	no	2012-04-03	5	died	5	died	20-34	<1 day		32.1-34	1500-2499 gm	grand multipara
490	bule hora	22	rural	no		4	yes	yes	singleton	induced	home	caesarean section		yes	no	no	no	male	2013-01-26	2013-01-26	36	small	2000			no	yes	36.1	yes	yes	yes	no	no	no	no	yes	no	no	2013-02-01	5	died	5	died	20-34	<1 day		? 36	1500-2499 gm	multipara
497	bule hora	26	rural	no		2	yes	yes	singleton	elective caesarean section	home	caesarean section		yes	no	no	no	male	2012-04-06	2012-04-06	34	small	1300			no	yes	36.5	no	no	yes	yes	no	yes	no	yes	no	no	2012-04-12	7	died	7	died	20-34	1-7 days		? 36	1000-1499 gm	multipara
302	bule hora	38	urban	yes	3	7	no	no	singleton	spontaneous	home	spontaneous vaginal delivery		no	yes	no	no	male	2013-01-28	2013-01-28	33	small	1500	3	7	yes	yes	33	no	no	yes	no	no	no	no	no	yes	yes	2013-02-03	8	recovered		censored	? 35			32.1-34	1500-2499 gm	grand multipara
112	yabelo	25	rural	yes	3	4	no	no	singleton	spontaneous	hospital	spontaneous vaginal delivery	18	no	no	no	no	male	2013-03-26	2013-03-26	31	appropriate	1200	5	6	yes	no	34	no	no	yes	no	no	yes	no	yes	yes	yes	2013-04-01	7	recovered		censored	20-34		> 18 hrs	32.1-34	1000-1499 gm	multipara
215	yabelo	19	urban	yes	2	2	yes	no	singleton	induced	health center	spontaneous vaginal delivery	12	yes	no	no	no	female	2011-01-11	2011-01-11	29	small	1100	6	7	no	yes	34	yes	yes	no	no	no	no	no	no	no	no	2011-01-17	6	recovered		censored	<20		4-18 hrs	32.1-34	1000-1499 gm	multipara
197	yabelo	32	rural	yes	2	4	no	no	singleton	elective caesarean section	hospital	caesarean section	4	no	no	no	no	female	2013-09-11	2013-09-11	33	small	1400	4	5	yes	no	34	no	yes	yes	no	no	yes	no	yes	yes	yes	2013-09-17	6	recovered		censored	20-34		< 4 hrs	32.1-34	1000-1499 gm	multipara
233	yabelo	21	rural	yes	2	1	no	no	singleton	spontaneous	health center	spontaneous vaginal delivery	8	no	no	no	no	female	2012-01-04	2012-01-04	35	appropriate	2400	7	8	yes	no	37	no	no	no	no	no	no	no	no	yes	yes	2012-01-10	6	recovered		censored	20-34		4-18 hrs	? 36	1500-2499 gm	primipara
38	yabelo	28	rural	yes	2	3	no	no	singleton	spontaneous	health center	spontaneous vaginal delivery	8	no	no	no	no	male	2012-01-28	2012-02-19	36	appropriate	3700	7	8	yes	no	38	no	yes	no	no	no	no	yes	no	no	no	2012-02-25	5	recovered		censored	20-34		4-18 hrs	? 36	? 2500 gm	multipara
10	yabelo	35	rural	no		9	yes	yes	singleton	spontaneous	hospital	spontaneous vaginal delivery	20	no	no	no	no	male	2011-02-03	2011-02-04	30	appropriate	1600	5	6	yes	no	38	no	no	no	no	yes	no	no	no	no	yes	2011-02-10	8	died	8	died	? 35	> 7 days	> 18 hrs	? 36	1500-2499 gm	grand multipara
222	yabelo	26	rural	yes	3	2	no	no	singleton	spontaneous	health center	spontaneous vaginal delivery	12	no	no	no	no	female	2011-02-05	2011-02-05	34	appropriate	2000	7	8	yes	yes	36	no	no	no	no	no	no	no	no	no	no	2011-02-11	6	transferred		censored	20-34		4-18 hrs	35.1-36	1500-2499 gm	multipara
221	yabelo	22	urban	yes	2	2	no	no	singleton	spontaneous	hospital	spontaneous vaginal delivery	12	no	no	no	no	female	2011-01-26	2011-01-26	30	small	1600	7	8	yes	no	36	no	no	no	no	no	no	no	no	no	no	2011-02-01	6	recovered		censored	20-34		4-18 hrs	35.1-36	1500-2499 gm	multipara
21	yabelo	25	rural	yes	2	3	no	no	singleton	spontaneous	health center	spontaneous vaginal delivery	8	no	no	no	no	male	2012-01-29	2012-01-29	35	appropriate	2500	7	8	yes	no	36	no	yes	no	no	no	yes	no	no	no	no	2012-02-04	5	recovered		censored	20-34		4-18 hrs	35.1-36	? 2500 gm	multipara
479	bule hora	36	rural	yes	3	8	no	no	singleton	spontaneous	hospital	spontaneous vaginal delivery	12	yes	no	no	no	male	2012-09-22	2012-09-22	34	small	1700	7	8	yes	yes	33	no	no	yes	yes	no	yes	no	yes	yes	yes	2012-09-28	6	recovered		censored	? 35		4-18 hrs	32.1-34	1500-2499 gm	grand multipara
318	bule hora	30	urban	yes	3	2	no	no	singleton	spontaneous	hospital	spontaneous vaginal delivery	3	no	no	no	no	male	2011-02-16	2011-02-16	32	small	1800	7	8	yes	yes	36	no	no	no	no	no	no	yes	no	no	yes	2011-02-22	6	recovered		censored	20-34		< 4 hrs	35.1-36	1500-2499 gm	multipara
439	bule hora	26	urban	no		2	yes	yes	singleton	spontaneous	home	spontaneous vaginal delivery		yes	no	no	no	male	2012-04-21	2012-04-21	28	small	1600			yes	yes	36	no	no	no	yes	yes	yes	no	no	no	yes	2012-04-27	8	died	8	died	20-34	> 7 days		35.1-36	1500-2499 gm	multipara
231	yabelo	24	rural	no		2	no	no	singleton	spontaneous	health center	spontaneous vaginal delivery	8	no	no	no	no	male	2012-01-29	2012-01-29	35	appropriate	2500	7	8	yes	no	36	no	yes	no	no	no	no	no	no	no	no	2012-02-04	5	recovered		censored	20-34		4-18 hrs	35.1-36	? 2500 gm	multipara
131	yabelo	26	rural	no		3	yes	no	singleton	spontaneous	home	spontaneous vaginal delivery		no	no	no	no	male	2013-05-01	2013-05-01	36	appropriate	2000			no	no	35	no	yes	yes	no	no	yes	no	no	no	yes	2013-05-07	6	died	7	died	20-34	<1 day		34.1-35	1500-2499 gm	multipara
143	yabelo	23	rural	yes	2	1	no	yes	singleton	spontaneous	hospital	spontaneous vaginal delivery	18	no	no	no	no	female	2012-12-03	2012-12-03	32	appropriate	1500	7	8	yes	no	36	no	yes	no	no	no	yes	no	yes	yes	yes	2012-12-09	6	recovered		censored	20-34		> 18 hrs	35.1-36	1500-2499 gm	primipara
332	bule hora	25	urban	yes	4	1	no	no	singleton	spontaneous	hospital	spontaneous vaginal delivery	8	no	no	no	no	male	2013-11-10	2013-11-10	34	small	1700	7	8	yes	yes	35	yes	yes	yes	no	no	yes	no	yes	yes	yes	2013-11-16	7	recovered		censored	20-34		4-18 hrs	34.1-35	1500-2499 gm	primipara
97	yabelo	21	rural	yes	4	1	no	no	multiple	spontaneous	hospital	spontaneous vaginal delivery	3	no	no	no	no	male	2012-11-05	2012-11-05	30	appropriate	1700	6	7	yes	no	34	no	no	yes	no	no	no	no	no	yes	yes	2012-11-11	6	recovered		censored	20-34		< 4 hrs	32.1-34	1500-2499 gm	primipara
241	yabelo	29	rural	no		3	no	no	singleton	induced	health center	spontaneous vaginal delivery	18	yes	no	no	no	female	2011-02-02	2011-02-02	35	small	1100	7	8	no	yes	34.2	no	no	no	no	no	no	no	no	yes	yes	2011-02-08	6	transferred		censored	20-34		> 18 hrs	34.1-35	1000-1499 gm	multipara
510	bule hora	24	urban	no		4	yes	yes	singleton	spontaneous	home	caesarean section		yes	no	no	no	male	2012-03-04	2012-03-04	28	small	1200			no	yes	38.1	yes	yes	no	yes	no	yes	no	yes	no	no	2012-03-10	7	died	7	died	20-34	1-7 days		? 36	1000-1499 gm	multipara
156	yabelo	18	rural	yes	2	1	yes	no	multiple	induced	hospital	caesarean section	10	yes	no	no	no	female	2013-05-20	2013-05-20	36	appropriate	2000	5	6	yes	no	34	yes	no	yes	no	no	no	no	no	no	no	2013-05-26	6	recovered		censored	<20		4-18 hrs	32.1-34	1500-2499 gm	primipara
36	yabelo	25	rural	yes	2	3	no	no	singleton	elective caesarean section	home	spontaneous vaginal delivery		no	no	no	no	male	2012-02-04	2012-02-11	36	appropriate	3000			yes	no	37	no	no	no	no	no	no	no	no	no	no	2012-02-17	6	recovered		censored	20-34			? 36	? 2500 gm	multipara
200	yabelo	25	rural	yes	3	3	no	no	singleton	spontaneous	health center	spontaneous vaginal delivery	8	no	no	no	no	male	2013-09-18	2013-09-18	36	small	1600	4	5	yes	no	33.6	no	no	no	no	no	no	no	no	no	no	2013-09-24	6	recovered		censored	20-34		4-18 hrs	32.1-34	1500-2499 gm	multipara
363	bule hora	36	rural	yes	2	5	no	no	singleton	spontaneous	hospital	spontaneous vaginal delivery	8	yes	no	no	no	male	2013-02-18	2013-02-18	32	small	1800	7	8	no	no	36	no	no	no	no	no	yes	no	yes	yes	yes	2013-02-24	7	recovered		censored	? 35		4-18 hrs	35.1-36	1500-2499 gm	grand multipara
349	bule hora	33	urban	yes	3	4	no	no	singleton	elective caesarean section	hospital	caesarean section		no	no	no	no	female	2013-09-19	2013-09-19	30	small	1600	4	6	yes	no	34.2	no	no	yes	yes	no	yes	no	yes	yes	yes	2013-09-25	6	recovered		censored	20-34			34.1-35	1500-2499 gm	multipara
508	bule hora	25	urban	yes	1	4	yes	yes	singleton	spontaneous	home	caesarean section		yes	no	no	no	male	2012-03-04	2012-03-04	28	small	1200			no	yes	38	yes	yes	no	yes	no	yes	no	yes	no	no	2012-03-10	7	died	7	died	20-34	<1 day		? 36	1000-1499 gm	multipara
49	yabelo	25	rural	yes	2	3	no	no	singleton	spontaneous	home	spontaneous vaginal delivery		no	no	no	no	female	2012-03-07	2012-03-19	36	appropriate	2100	5	6	yes	no	38	no	no	no	no	no	no	no	no	no	no	2012-03-25	6	recovered		censored	20-34			? 36	1500-2499 gm	multipara
495	bule hora	36	urban	no		5	yes	yes	singleton	spontaneous	home	spontaneous vaginal delivery		yes	yes	no	no	male	2012-01-12	2012-01-12	32	small	1300			no	yes	32.2	yes	yes	yes	no	no	yes	yes	yes	no	no	2012-01-18	7	died	7	died	? 35	1-7 days		32.1-34	1000-1499 gm	grand multipara
279	bule hora	27	rural	yes	2	5	no	no	singleton	spontaneous	hospital	spontaneous vaginal delivery	8	no	no	no	no	male	2012-01-14	2012-01-14	32	small	1600	6	7	yes	yes	33.7	no	no	yes	yes	no	yes	no	yes	yes	yes	2012-01-20	6	recovered		censored	20-34		4-18 hrs	32.1-34	1500-2499 gm	grand multipara
213	yabelo	30	urban	yes	3	5	yes	no	singleton	induced	hospital	caesarean section	24	yes	yes	no	no	male	2013-01-08	2013-01-08	34	small	1100	4	5	no	yes	32	yes	yes	no	yes	no	yes	no	no	yes	yes	2013-01-15	7	recovered		censored	20-34		> 18 hrs	? 32	1000-1499 gm	grand multipara
265	bule hora	30	rural	yes	3	6	no	no	singleton	spontaneous	hospital	spontaneous vaginal delivery	8	no	no	no	no	male	2012-03-30	2012-03-30	31	small	1800	4	5	no	yes	33	no	no	yes	yes	no	yes	no	no	yes	yes	2012-04-06	6	recovered		censored	20-34		4-18 hrs	32.1-34	1500-2499 gm	grand multipara
195	yabelo	20	urban	yes	3	2	no	no	multiple	spontaneous	hospital	spontaneous vaginal delivery	4	no	no	no	no	female	2013-09-10	2013-09-10	35	small	1200	6	7	yes	no	36.1	no	no	no	no	no	yes	no	no	no	no	2013-09-17	7	recovered		censored	<20		< 4 hrs	? 36	1000-1499 gm	multipara
17	yabelo	22	rural	no		2	no	no	singleton	spontaneous	health center	spontaneous vaginal delivery	12	no	no	no	no	female	2012-01-08	2012-01-08	34	appropriate	2300	6	7	yes	yes	37	no	no	no	no	no	yes	no	no	no	no	2012-01-15	7	recovered		censored	20-34		4-18 hrs	? 36	1500-2499 gm	multipara
80	yabelo	28	rural	yes	3	5	no	no	singleton	spontaneous	health center	spontaneous vaginal delivery	18	no	no	no	no	male	2012-05-10	2012-05-10	32	appropriate	1700	6	7	no	no	32	no	yes	yes	no	no	yes	no	yes	yes	yes	2012-05-17	7	recovered		censored	20-34		> 18 hrs	? 32	1500-2499 gm	grand multipara
205	yabelo	28	rural	yes	2	5	no	no	singleton	spontaneous	health center	spontaneous vaginal delivery	10	no	no	no	no	male	2013-10-02	2013-10-02	36	appropriate	2100	3	4	no	yes	34	yes	no	no	no	no	no	no	no	no	no	2013-10-09	7	recovered		censored	20-34		4-18 hrs	32.1-34	1500-2499 gm	grand multipara
70	yabelo	20	rural	yes	3	1	no	no	multiple	spontaneous	health center	spontaneous vaginal delivery	12	no	no	no	no	male	2012-09-05	2012-09-05	34	small	1500	6	7	no	no	35	no	no	yes	no	no	yes	no	yes	yes	yes	2012-09-12	7	recovered		censored	<20		4-18 hrs	34.1-35	1500-2499 gm	primipara
9	yabelo	27	urban	yes	2	1	no	no	singleton	spontaneous	hospital	spontaneous vaginal delivery	12	no	no	no	no	male	2011-02-02	2011-02-02	36	appropriate	3400	6	7	yes	no	36	no	no	no	no	no	yes	no	no	no	no	2011-02-09	7	recovered		censored	20-34		4-18 hrs	35.1-36	? 2500 gm	primipara
388	bule hora	18	rural	no		1	no	no	singleton	spontaneous	health center	spontaneous vaginal delivery	8	no	no	no	no	female	2011-09-01	2011-09-01	35	small	1900	4	5	yes	no	32	no	no	yes	no	no	yes	no	no	yes	yes	2011-09-08	7	recovered		censored	<20		4-18 hrs	? 32	1500-2499 gm	primipara
249	yabelo	23	rural	no		3	no	yes	singleton	spontaneous	health center	spontaneous vaginal delivery	8	no	no	no	no	male	2012-03-26	2012-03-27	34	appropriate	2500	5	6	yes	yes	33	no	no	yes	no	no	yes	no	no	no	no	2012-04-03	3	recovered		censored	20-34		4-18 hrs	32.1-34	? 2500 gm	multipara
167	yabelo	28	rural	no		5	no	no	singleton	spontaneous	home	spontaneous vaginal delivery		no	no	no	no	male	2013-08-22	2013-08-22	35	small	1900	7	10	yes	no	39	no	no	no	no	no	no	no	no	no	no	2013-08-29	7	recovered		censored	20-34			? 36	1500-2499 gm	grand multipara
2	yabelo	35	rural	no		2	yes	no	singleton	induced	hospital	spontaneous vaginal delivery	3	yes	no	yes	no	female	2011-01-08	2011-01-08	34	appropriate	2400	7	8	yes	no	33.2	no	no	yes	no	no	yes	no	no	no	yes	2011-01-15	7	recovered		censored	? 35		< 4 hrs	32.1-34	1500-2499 gm	multipara
424	bule hora	36	urban	yes	3	3	no	no	singleton	spontaneous	hospital	spontaneous vaginal delivery	7	no	no	no	no	female	2011-11-27	2011-11-27	32	appropriate	2100	5	7	yes	yes	32.2	yes	yes	yes	no	no	no	no	no	yes	yes	2011-12-04	8	recovered		censored	? 35		4-18 hrs	32.1-34	1500-2499 gm	multipara
55	yabelo	28	rural	yes	3	4	yes	yes	singleton	elective caesarean section	hospital	caesarean section	12	yes	no	no	no	male	2012-05-01	2012-05-01	29	small	1700	6	7	yes	no	34	no	yes	yes	no	no	yes	no	yes	no	yes	2012-05-08	7	died	8	died	20-34	> 7 days	4-18 hrs	32.1-34	1500-2499 gm	multipara
316	bule hora	30	urban	no		7	no	no	singleton	spontaneous	health center	spontaneous vaginal delivery	8	no	no	no	no	female	2011-02-22	2011-02-22	30	small	1100	4	5	no	yes	34	yes	yes	yes	yes	no	yes	yes	no	yes	yes	2011-03-01	9	died	9	died	20-34	> 7 days	4-18 hrs	32.1-34	1000-1499 gm	grand multipara
247	yabelo	20	urban	yes	4	1	no	no	singleton	spontaneous	hospital	spontaneous vaginal delivery	17	no	no	no	no	male	2012-04-20	2012-04-20	32	appropriate	2300	2	3	no	no	32	no	no	yes	yes	no	yes	no	no	no	no	2012-04-27	7	recovered		censored	<20		4-18 hrs	? 32	1500-2499 gm	primipara
132	yabelo	23	rural	no		3	no	no	singleton	spontaneous	health center	spontaneous vaginal delivery	12	no	no	no	no	female	2013-04-17	2013-04-17	36	small	1900	6	8	yes	no	39	no	no	no	no	no	yes	no	no	no	no	2013-04-24	8	recovered		censored	20-34		4-18 hrs	? 36	1500-2499 gm	multipara
116	yabelo	20	rural	yes	4	1	no	no	singleton	spontaneous	hospital	spontaneous vaginal delivery	6	no	no	no	no	male	2013-03-22	2013-03-22	34	appropriate	1500	3	5	yes	no	36	yes	no	yes	no	no	yes	no	no	yes	yes	2013-03-29	8	recovered		censored	<20		4-18 hrs	35.1-36	1500-2499 gm	primipara
258	yabelo	26	rural	no		4	no	no	multiple	spontaneous	hospital	spontaneous vaginal delivery	12	no	no	no	no	female	2012-05-01	2012-05-01	28	small	1600	6	7	yes	no	34	no	yes	yes	no	no	yes	no	yes	no	yes	2012-05-08	7	died	8	died	20-34	> 7 days	4-18 hrs	32.1-34	1500-2499 gm	multipara
432	bule hora	25	rural	yes	4	3	no	no	singleton	spontaneous	hospital	spontaneous vaginal delivery	8	no	no	no	no	female	2012-03-30	2012-03-30	32	small	1000	3	4	no	yes	32	no	no	yes	yes	no	yes	no	no	yes	yes	2012-04-06	6	recovered		censored	20-34		4-18 hrs	? 32	<1000 gm	multipara
8	yabelo	25	rural	no		1	no	no	singleton	spontaneous	hospital	spontaneous vaginal delivery	8	no	no	no	no	male	2011-01-30	2011-02-01	28	small	1500	6	7	yes	no	35.2	no	no	yes	no	no	yes	no	no	yes	yes	2011-02-08	7	recovered		censored	20-34		4-18 hrs	35.1-36	1500-2499 gm	primipara
420	bule hora	25	urban	yes	3	5	no	no	singleton	spontaneous	hospital	spontaneous vaginal delivery	7	no	no	no	no	female	2011-12-03	2011-12-03	29	small	1200	3	5	no	yes	35.1	yes	yes	no	yes	no	yes	yes	yes	yes	yes	2011-12-10	7	recovered		censored	20-34		4-18 hrs	35.1-36	1000-1499 gm	grand multipara
110	yabelo	30	rural	yes	2	6	no	no	singleton	spontaneous	health center	spontaneous vaginal delivery	20	no	no	no	no	male	2013-02-25	2013-02-25	36	appropriate	2300	8	9	yes	no	36	no	no	yes	no	no	yes	no	no	no	no	2013-03-04	8	recovered		censored	20-34		> 18 hrs	35.1-36	1500-2499 gm	grand multipara
281	bule hora	27	rural	yes	4	1	no	no	singleton	spontaneous	health center	spontaneous vaginal delivery	8	no	no	no	no	male	2012-04-04	2012-04-04	35	small	1500	5	6	yes	yes	33.1	no	no	yes	no	no	yes	no	yes	yes	yes	2012-04-11	7	recovered		censored	20-34		4-18 hrs	32.1-34	1500-2499 gm	primipara
13	yabelo	27	rural	no		1	yes	yes	multiple	spontaneous	home	caesarean section	4	no	no	no	no	female	2011-02-08	2011-02-08	32	small	1700	7	8	no	no	35.3	no	yes	yes	no	no	yes	no	no	no	yes	2011-02-15	7	died	8	died	20-34	> 7 days	< 4 hrs	35.1-36	1500-2499 gm	primipara
196	yabelo	25	rural	yes	3	3	no	no	multiple	elective caesarean section	hospital	caesarean section	8	no	no	no	no	male	2013-09-10	2013-09-10	35	appropriate	1100	4	6	yes	no	36.8	no	yes	no	no	no	no	no	no	no	no	2013-09-17	6	recovered		censored	20-34		4-18 hrs	? 36	1000-1499 gm	multipara
164	yabelo	28	rural	yes	3	5	no	no	singleton	spontaneous	health center	spontaneous vaginal delivery	14	no	no	no	no	female	2013-08-21	2013-08-21	36	appropriate	2400	6	8	yes	no	36	no	yes	no	no	yes	no	no	no	no	no	2013-08-28	8	recovered		censored	20-34		4-18 hrs	35.1-36	1500-2499 gm	grand multipara
206	yabelo	22	rural	yes	2	2	no	no	singleton	spontaneous	health center	spontaneous vaginal delivery	10	no	no	no	no	female	2013-09-29	2013-09-29	34	appropriate	2300	6	7	yes	no	37	no	no	no	no	no	no	no	no	no	no	2013-10-06	1	loss to follow up		censored	20-34		4-18 hrs	? 36	1500-2499 gm	multipara
147	yabelo	25	rural	yes	4	1	no	no	singleton	spontaneous	hospital	spontaneous vaginal delivery	14	no	no	no	no	male	2013-05-20	2013-05-20	32	appropriate	1200	7	8	yes	no	32.3	no	no	no	no	no	no	no	yes	yes	yes	2013-05-27	7	recovered		censored	20-34		4-18 hrs	32.1-34	1000-1499 gm	primipara
34	yabelo	22	rural	yes	2	1	no	no	singleton	spontaneous	health center	spontaneous vaginal delivery	10	no	no	no	no	female	2012-03-01	2012-03-03	36	appropriate	3400	4	6	yes	no	36	no	no	no	no	no	yes	no	no	no	no	2012-03-10	7	recovered		censored	20-34		4-18 hrs	35.1-36	? 2500 gm	primipara
295	bule hora	36	urban	no		8	no	no	singleton	spontaneous	home	spontaneous vaginal delivery		no	no	no	no	male	2013-02-13	2013-02-13	34	small	1000	5	6	yes	no	34	no	no	yes	no	no	no	no	no	no	no	2013-02-20	7	died	7	died	? 35	<1 day		32.1-34	<1000 gm	grand multipara
218	yabelo	20	urban	no		1	no	no	singleton	spontaneous	hospital	spontaneous vaginal delivery	8	no	no	no	no	male	2011-01-28	2011-01-28	30	small	1400	4	5	yes	no	35	no	no	no	no	no	no	no	no	no	no	2011-02-04	6	recovered		censored	<20		4-18 hrs	34.1-35	1000-1499 gm	primipara
30	yabelo	18	rural	yes	2	1	no	no	multiple	spontaneous	hospital	spontaneous vaginal delivery	8	no	no	no	no	male	2013-03-10	2013-03-10	36	small	1900	8	9	yes	no	36	no	no	no	no	no	yes	no	no	no	no	2013-03-17	7	recovered		censored	<20		4-18 hrs	35.1-36	1500-2499 gm	primipara
12	yabelo	20	rural	yes	3	1	no	no	singleton	spontaneous	hospital	spontaneous vaginal delivery	12	no	no	no	no	male	2011-02-05	2011-02-05	36	appropriate	1000	7	8	no	no	36	no	no	no	no	no	yes	no	no	no	no	2011-02-12	7	recovered		censored	<20		4-18 hrs	35.1-36	<1000 gm	primipara
4	yabelo	35	rural	no		5	no	no	singleton	spontaneous	hospital	spontaneous vaginal delivery	8	no	no	no	no	male	2011-01-10	2011-01-11	34	appropriate	1750	6	7	yes	no	34.1	no	no	yes	no	no	yes	no	no	yes	yes	2011-01-18	7	recovered		censored	? 35		4-18 hrs	34.1-35	1500-2499 gm	grand multipara
477	bule hora	30	urban	yes	2	2	no	no	singleton	elective caesarean section	hospital	caesarean section	18	yes	no	no	no	male	2013-07-14	2013-07-14	34	appropriate	2200	6	7	yes	yes	35	no	no	no	no	no	no	no	no	yes	no	2013-07-21	7	recovered		censored	20-34		> 18 hrs	34.1-35	1500-2499 gm	multipara
53	yabelo	25	rural	yes	4	4	no	no	singleton	spontaneous	health center	spontaneous vaginal delivery	8	no	no	no	no	female	2012-03-29	2012-03-29	34	small	2700	5	6	yes	no	34	no	no	no	no	no	yes	no	yes	yes	yes	2012-04-06	7	recovered		censored	20-34		4-18 hrs	32.1-34	? 2500 gm	multipara
83	yabelo	28	rural	yes	3	7	no	no	singleton	spontaneous	health center	spontaneous vaginal delivery	24	no	no	no	no	female	2012-12-02	2012-12-02	28	small	1100	4	5	yes	no	34.3	no	no	yes	no	no	no	no	yes	yes	yes	2012-12-10	7	recovered		censored	20-34		> 18 hrs	34.1-35	1000-1499 gm	grand multipara
383	bule hora	18	rural	yes	3	1	no	no	singleton	spontaneous	hospital	spontaneous vaginal delivery	5	no	no	no	no	female	2013-09-08	2013-09-08	34	small	1200	3	4	no	yes	35.6	no	no	yes	yes	no	no	no	no	yes	yes	2013-09-16	9	recovered		censored	<20		4-18 hrs	35.1-36	1000-1499 gm	primipara
321	bule hora	40	rural	yes	4	12	no	no	multiple	spontaneous	hospital	spontaneous vaginal delivery	10	no	no	no	no	female	2012-09-23	2012-09-23	34	small	1500	7	8	yes	yes	33	no	no	yes	yes	no	yes	no	yes	yes	yes	2012-10-01	5	recovered		censored	? 35		4-18 hrs	32.1-34	1500-2499 gm	grand multipara
370	bule hora	38	urban	no		5	no	no	singleton	spontaneous	hospital	spontaneous vaginal delivery	5	no	no	no	no	female	2013-10-08	2013-10-08	32	small	1200	3	4	no	yes	32	no	no	yes	yes	no	yes	no	no	no	yes	2013-10-16	8	died	8	died	? 35	> 7 days	4-18 hrs	? 32	1000-1499 gm	grand multipara
261	yabelo	24	urban	no		3	yes	no	singleton	induced	hospital	spontaneous vaginal delivery	12	yes	no	no	no	female	2012-05-02	2012-05-02	28	small	1300	6	7	yes	no	35	no	no	yes	no	no	yes	no	no	yes	yes	2012-05-10	8	died		died	20-34		4-18 hrs	34.1-35	1000-1499 gm	multipara
481	bule hora	30	rural	no		8	no	no	singleton	spontaneous	home	spontaneous vaginal delivery		no	no	no	no	male	2013-02-19	2013-02-19	34	small	1500	5	6	no	no	35	no	no	yes	yes	no	yes	no	no	yes	yes	2013-02-27	8	recovered		censored	20-34			34.1-35	1500-2499 gm	grand multipara
7	yabelo	20	rural	no		1	no	no	singleton	spontaneous	hospital	spontaneous vaginal delivery	8	no	no	no	no	female	2011-01-28	2011-01-28	34	appropriate	2500	7	8	yes	no	36	no	yes	yes	no	no	yes	no	no	no	yes	2011-02-05	7	recovered		censored	<20		4-18 hrs	35.1-36	? 2500 gm	primipara
62	yabelo	25	rural	yes	4	5	no	no	singleton	spontaneous	health center	spontaneous vaginal delivery	12	no	no	no	no	male	2012-05-23	2012-06-04	34	appropriate	1600	7	8	no	no	37.1	no	no	yes	no	no	yes	no	no	yes	yes	2012-06-12	7	recovered		censored	20-34		4-18 hrs	? 36	1500-2499 gm	grand multipara
256	yabelo	24	rural	yes	3	2	no	yes	singleton	spontaneous	hospital	spontaneous vaginal delivery	8	yes	no	no	no	male	2012-03-28	2012-03-28	34	small	2100	5	6	yes	no	35	no	no	no	no	no	no	no	no	no	no	2012-04-05	8	recovered		censored	20-34		4-18 hrs	34.1-35	1500-2499 gm	multipara
491	bule hora	35	urban	no		6	no	yes	singleton	spontaneous	home	spontaneous vaginal delivery		yes	no	no	no	male	2012-12-22	2012-12-22	29	small	1000			no	yes	32.7	yes	yes	yes	no	no	yes	no	yes	no	no	2012-12-30	9	died	9	died	? 35	> 7 days		32.1-34	<1000 gm	grand multipara
328	bule hora	31	rural	no		8	no	no	multiple	spontaneous	home	spontaneous vaginal delivery		no	no	no	no	female	2013-02-19	2013-02-19	34	small	1500	5	6	no	no	35.3	no	no	no	no	no	no	yes	no	no	yes	2013-02-27	9	recovered		censored	20-34			35.1-36	1500-2499 gm	grand multipara
193	yabelo	25	rural	yes	4	3	no	no	singleton	spontaneous	home	spontaneous vaginal delivery		no	no	no	no	male	2013-09-09	2013-09-09	32	appropriate	2000	4	8	yes	no	32	no	no	no	no	no	yes	no	no	no	no	2013-09-17	7	recovered		censored	20-34			? 32	1500-2499 gm	multipara
272	bule hora	21	urban	yes	2	1	no	no	singleton	spontaneous	hospital	spontaneous vaginal delivery	8	no	no	no	no	female	2013-01-24	2013-01-24	36	appropriate	2200	5	6	yes	yes	36.8	no	no	no	no	yes	yes	yes	yes	yes	yes	2013-02-01	7	recovered		censored	20-34		4-18 hrs	? 36	1500-2499 gm	primipara
44	yabelo	20	rural	yes	4	1	no	no	singleton	spontaneous	hospital	spontaneous vaginal delivery	17	no	no	no	no	male	2012-04-20	2012-04-20	32	appropriate	2300	2	3	no	no	38	yes	no	yes	no	no	yes	no	no	no	no	2012-04-28	8	recovered		censored	<20		4-18 hrs		1500-2499 gm	primipara
140	yabelo	28	rural	no		5	no	no	singleton	spontaneous	health center	spontaneous vaginal delivery	12	no	no	no	no	female	2012-12-22	2012-12-22	30	appropriate	1300	7	8	yes	no	36.8	no	yes	no	no	no	yes	no	no	yes	yes	2012-12-30	9	recovered		censored	20-34		4-18 hrs	? 36	1000-1499 gm	grand multipara
11	yabelo	25	rural	yes	2	3	no	no	multiple	spontaneous	hospital	spontaneous vaginal delivery	8	no	no	no	no	male	2011-01-25	2011-01-25	31	small	1500	7	8	yes	no	32	no	no	yes	no	no	yes	no	no	yes	yes	2011-02-02	7	recovered		censored	20-34		4-18 hrs	? 32	1500-2499 gm	multipara
52	yabelo	30	rural	yes	3	4	no	no	singleton	spontaneous	health center	spontaneous vaginal delivery	8	no	no	no	no	female	2012-03-29	2012-03-29	36	appropriate	1100	5	6	yes	no	34	no	no	yes	no	no	yes	no	yes	yes	yes	2012-04-06	7	recovered		censored	20-34		4-18 hrs	32.1-34	1000-1499 gm	multipara
160	yabelo	26	rural	yes	2	3	no	no	singleton	spontaneous	hospital	spontaneous vaginal delivery	8	no	no	no	no	female	2013-05-30	2013-05-30	30	appropriate	1400	7	8	yes	no	36	no	yes	no	no	no	no	no	no	no	yes	2013-06-07	7	recovered		censored	20-34		4-18 hrs	35.1-36	1000-1499 gm	multipara
498	bule hora	26	rural	no		4	yes	yes	singleton	spontaneous	home	spontaneous vaginal delivery		yes	no	no	no	male	2012-01-12	2012-01-12	31	small	1100			no	yes	33.1	yes	yes	yes	no	no	yes	no	yes	no	no	2012-01-20	9	died	9	died	20-34	> 7 days		32.1-34	1000-1499 gm	multipara
89	yabelo	27	rural	yes	3	1	yes	no	multiple	spontaneous	hospital	spontaneous vaginal delivery	8	no	no	no	no	female	2012-10-14	2012-10-14	36	appropriate	1200	2	4	yes	no	32	yes	no	yes	no	no	no	no	no	no	no	2012-10-22	7	died		died	20-34		4-18 hrs	? 32	1000-1499 gm	primipara
309	bule hora	18	rural	yes	3	1	no	no	singleton	elective caesarean section	hospital	caesarean section		no	no	no	yes	male	2012-10-10	2012-10-10	36	appropriate	2200	6	7	yes	yes	36.2	yes	yes	no	no	no	yes	no	no	yes	yes	2012-10-19	9	recovered		censored	<20			? 36	1500-2499 gm	primipara
229	yabelo	28	rural	no		3	yes	yes	singleton	spontaneous	hospital	spontaneous vaginal delivery	12	yes	yes	no	no	female	2012-01-19	2012-01-19	29	small	1000	5	6	no	yes	32	yes	yes	no	no	no	no	no	no	no	yes	2012-01-28	9	died	9	died	20-34	> 7 days	4-18 hrs	? 32	<1000 gm	multipara
151	yabelo	25	rural	no		4	yes	no	multiple	spontaneous	health center	caesarean section	2	no	no	no	no	male	2013-04-22	2013-04-06	34	appropriate	1400	5	8	yes	no	35	no	no	yes	no	no	no	no	yes	no	no	2013-04-15	9	died	10	died	20-34	> 7 days	< 4 hrs	34.1-35	1000-1499 gm	multipara
341	bule hora	33	rural	yes	4	5	no	no	multiple	spontaneous	hospital	spontaneous vaginal delivery	12	no	no	no	no	male	2013-10-24	2013-10-24	35	small	1600	6	8	yes	yes	35	no	no	yes	yes	no	yes	no	yes	yes	yes	2013-11-02	9	recovered		censored	20-34		4-18 hrs	34.1-35	1500-2499 gm	grand multipara
108	yabelo	27	rural	yes	3	2	yes	no	singleton	spontaneous	health center	spontaneous vaginal delivery	14	no	no	no	no	female	2013-03-15	2013-03-15	29	appropriate	1200	5	8	yes	no	36	no	yes	yes	no	no	yes	no	yes	no	yes	2013-03-24	9	died		died	20-34		4-18 hrs	35.1-36	1000-1499 gm	multipara
273	bule hora	36	rural	no		8	no	no	singleton	spontaneous	home	spontaneous vaginal delivery		no	no	no	no	male	2012-12-21	2012-12-21	35	small	1600	6	7	yes	no	32	no	yes	yes	no	no	no	no	no	no	yes	2012-12-30	10	died	10	died	? 35	> 7 days		? 32	1500-2499 gm	grand multipara
484	bule hora	33	rural	yes	2	6	no	no	multiple	spontaneous	hospital	spontaneous vaginal delivery	12	no	no	no	no	female	2013-10-24	2013-10-24	35	small	1600	6	8	yes	yes	35.7	no	no	yes	yes	no	yes	no	yes	yes	no	2013-11-02	9	recovered		censored	20-34		4-18 hrs	35.1-36	1500-2499 gm	grand multipara
115	yabelo	25	rural	no		4	yes	no	singleton	spontaneous	home	spontaneous vaginal delivery	10	no	no	no	no	male	2013-03-25	2013-03-25	32	small	1300	8	10	yes	no	35.4	no	no	yes	no	no	yes	no	no	no	yes	2013-04-03	7	died	7	died	20-34	1-7 days	4-18 hrs	35.1-36	1000-1499 gm	multipara
101	yabelo	20	rural	yes	2	3	no	no	multiple	induced	hospital	spontaneous vaginal delivery	24	no	no	no	no	male	2013-01-25	2013-01-25	33	appropriate	2000	5	6	yes	no	35	no	yes	yes	no	no	no	no	no	no	no	2013-02-03	9	recovered		censored	<20		> 18 hrs	34.1-35	1500-2499 gm	multipara
161	yabelo	20	rural	yes	2	1	no	no	singleton	spontaneous	hospital	spontaneous vaginal delivery	8	no	no	no	no	male	2013-05-29	2013-05-29	32	appropriate	1500	6	7	yes	no	36.3	no	no	no	no	no	no	no	yes	yes	yes	2013-06-07	8	recovered		censored	<20		4-18 hrs	? 36	1500-2499 gm	primipara
100	yabelo	20	rural	yes	3	3	no	no	multiple	induced	hospital	spontaneous vaginal delivery	24	no	no	no	no	female	2013-01-25	2013-01-25	33	appropriate	2000	6	7	yes	no	35	no	yes	yes	no	no	no	no	no	no	no	2013-02-03	9	recovered		censored	<20		> 18 hrs	34.1-35	1500-2499 gm	multipara
111	yabelo	20	rural	yes	3	1	no	no	singleton	elective caesarean section	hospital	caesarean section	14	no	no	no	no	male	2013-03-12	2013-02-10	33	appropriate	2000	8	10	yes	no	35	no	no	yes	no	no	yes	no	no	no	no	2013-02-19	8	recovered		censored	<20		4-18 hrs	34.1-35	1500-2499 gm	primipara
119	yabelo	20	rural	yes	3	3	no	no	singleton	spontaneous	hospital	spontaneous vaginal delivery	7	no	no	no	no	female	2013-04-28	2013-04-28	32	small	1500	7	10	yes	no	35	no	no	yes	no	no	yes	no	no	yes	yes	2013-05-07	4	recovered		censored	<20		4-18 hrs	34.1-35	1500-2499 gm	multipara
283	bule hora	25	rural	no		1	no	no	singleton	spontaneous	home	spontaneous vaginal delivery	8	no	no	no	no	female	2012-02-20	2012-02-20	30	appropriate	2000	5	6	no	no	35.6	no	no	no	no	no	yes	no	no	no	yes	2012-02-29	9	died	10	died	20-34	> 7 days	4-18 hrs	35.1-36	1500-2499 gm	primipara
468	bule hora	26	rural	yes	3	4	yes	no	multiple	spontaneous	hospital	spontaneous vaginal delivery	8	no	no	no	no	female	2011-06-25	2012-06-25	30	small	1200	6	7	yes	yes	35	no	yes	yes	yes	no	no	no	yes	yes	yes	2012-07-05	10	recovered		censored	20-34		4-18 hrs	34.1-35	1000-1499 gm	multipara
459	bule hora	32	rural	yes	4	8	no	no	multiple	spontaneous	hospital	spontaneous vaginal delivery	8	no	no	no	no	female	2013-08-30	2013-08-30	36	small	1300	5	6	yes	yes	35	no	no	no	no	no	yes	no	no	yes	yes	2013-09-09	10	recovered		censored	20-34		4-18 hrs	34.1-35	1000-1499 gm	grand multipara
176	yabelo	28	rural	no		6	no	no	singleton	elective caesarean section	hospital	caesarean section	4	no	no	no	no	male	2013-08-29	2013-08-29	32	appropriate	2100	5	8	yes	no	36.3	no	no	no	no	no	yes	no	no	no	no	2013-09-08	9	died	9	died	20-34	> 7 days	< 4 hrs	? 36	1500-2499 gm	grand multipara
289	bule hora	30	rural	yes	2	5	no	no	singleton	spontaneous	hospital	spontaneous vaginal delivery	6	no	no	no	no	male	2012-07-26	2012-07-26	32	small	1300	4	7	yes	yes	35	no	no	yes	no	no	yes	no	no	yes	yes	2012-08-05	9	recovered		censored	20-34		4-18 hrs	34.1-35	1000-1499 gm	grand multipara
46	yabelo	25	rural	yes	2	5	no	no	singleton	spontaneous	health center	caesarean section	8	no	no	no	no	female	2012-03-11	2012-03-24	36	appropriate	2500	5	6	yes	yes	34.8	no	no	yes	no	no	no	no	no	yes	yes	2012-04-03	9	recovered		censored	20-34		4-18 hrs	34.1-35	? 2500 gm	grand multipara
381	bule hora	32	rural	yes	3	5	no	no	multiple	spontaneous	hospital	spontaneous vaginal delivery	8	no	no	no	no	female	2013-08-30	2013-08-30	36	small	1600	5	6	yes	yes	35.4	no	no	yes	yes	no	yes	no	no	yes	yes	2013-09-09	10	recovered		censored	20-34		4-18 hrs	35.1-36	1500-2499 gm	grand multipara
407	bule hora	30	urban	yes	2	3	no	no	multiple	spontaneous	hospital	spontaneous vaginal delivery	14	no	no	no	no	male	2011-04-10	2011-04-10	32	small	1500	6	7	yes	yes	34	no	no	yes	yes	no	yes	no	yes	yes	yes	2011-04-20	10	recovered		censored	20-34		4-18 hrs	32.1-34	1500-2499 gm	multipara
333	bule hora	33	rural	no		8	no	no	singleton	spontaneous	home	spontaneous vaginal delivery		no	no	no	no	male	2013-11-29	2013-11-29	32	small	1900	6	7	yes	yes	34	no	no	yes	no	no	no	no	yes	yes	yes	2013-12-09	10	recovered		censored	20-34			32.1-34	1500-2499 gm	grand multipara
444	bule hora	30	rural	no		3	yes	yes	singleton	elective caesarean section	home	caesarean section		yes	yes	no	no	male	2013-02-10	2013-02-10	32	small	1000			no	yes	34	yes	yes	no	no	no	yes	no	yes	no	no	2013-02-20	10	died	10	died	20-34	> 7 days		32.1-34	<1000 gm	multipara
426	bule hora	27	rural	yes	3	4	no	no	multiple	spontaneous	hospital	spontaneous vaginal delivery	8	no	no	no	no	female	2011-06-25	2012-06-25	36	small	1400	6	7	yes	yes	35	no	yes	yes	yes	no	no	no	yes	yes	yes	2012-07-05	10	recovered		censored	20-34		4-18 hrs	34.1-35	1000-1499 gm	multipara
293	bule hora	30	rural	yes	3	4	no	no	singleton	spontaneous	hospital	spontaneous vaginal delivery	8	yes	no	no	no	female	2012-07-16	2012-07-16	33	appropriate	2000	4	5	yes	yes	36.2	yes	yes	no	no	no	yes	no	no	yes	yes	2012-07-26	10	recovered		censored	20-34		4-18 hrs	? 36	1500-2499 gm	multipara
398	bule hora	36	rural	yes	3	4	yes	no	singleton	spontaneous	hospital	spontaneous vaginal delivery	8	no	no	no	no	male	2011-07-24	2011-07-24	33	appropriate	2400	3	5	yes	yes	31	no	no	yes	no	no	yes	no	no	yes	yes	2011-08-03	10	recovered		censored	? 35		4-18 hrs	? 32	1500-2499 gm	multipara
126	yabelo	24	rural	yes	2	3	no	no	singleton	spontaneous	health center	spontaneous vaginal delivery	14	no	no	no	no	male	2013-04-05	2013-04-07	28	small	1200	3	6	yes	no	33	no	no	yes	no	no	yes	no	no	yes	yes	2013-04-17	10	recovered		censored	20-34		4-18 hrs	32.1-34	1000-1499 gm	multipara
56	yabelo	30	rural	yes	2	5	yes	no	singleton	induced	hospital	spontaneous vaginal delivery	12	yes	no	no	no	female	2012-05-03	2012-05-03	28	small	1300	6	7	yes	no	33.5	no	no	no	no	no	yes	no	yes	yes	yes	2012-05-13	10	recovered		censored	20-34		4-18 hrs	32.1-34	1000-1499 gm	grand multipara
384	bule hora	28	rural	no		3	no	no	singleton	spontaneous	health center	spontaneous vaginal delivery	12	no	no	no	no	female	2011-09-04	2011-09-04	33	small	1700	5	7	no	no	32	no	no	yes	no	no	yes	no	no	yes	yes	2011-09-14	7	recovered		censored	20-34		4-18 hrs	? 32	1500-2499 gm	multipara
125	yabelo	28	urban	yes	4	3	no	yes	singleton	spontaneous	hospital	spontaneous vaginal delivery	4	no	no	no	no	female	2013-04-12	2013-04-12	29	appropriate	1300	7	10	yes	no	36.3	no	no	no	no	no	yes	no	yes	yes	yes	2013-04-22	9	recovered		censored	20-34		< 4 hrs	? 36	1000-1499 gm	multipara
150	yabelo	22	rural	yes	2	2	no	no	singleton	spontaneous	hospital	spontaneous vaginal delivery	10	no	no	no	no	female	2013-05-18	2013-05-18	36	appropriate	2000	6	7	yes	no	35.1	no	no	yes	no	no	no	no	no	no	no	2013-05-28	5	recovered		censored	20-34		4-18 hrs	35.1-36	1500-2499 gm	multipara
118	yabelo	20	rural	yes	3	1	no	no	multiple	elective caesarean section	health center	caesarean section	12	no	no	no	no	male	2013-04-25	2013-04-25	28	appropriate	1600	4	7	yes	no	36.6	no	no	no	no	no	yes	no	yes	yes	yes	2013-05-05	10	recovered		censored	<20		4-18 hrs	? 36	1500-2499 gm	primipara
378	bule hora	26	rural	no		3	no	no	singleton	spontaneous	home	spontaneous vaginal delivery		no	no	no	no	female	2013-08-25	2013-08-25	32	appropriate	3200	6	7	yes	no	36.4	no	no	no	no	no	yes	no	no	no	yes	2013-09-04	9	recovered		censored	20-34			? 36	? 2500 gm	multipara
31	yabelo	22	rural	yes	2	3	no	no	singleton	induced	health center	caesarean section	8	no	no	no	no	male	2012-03-06	2012-03-06	36	appropriate	2300	5	6	yes	no	37.9	no	no	no	no	no	yes	no	no	no	no	2012-03-16	7	recovered		censored	20-34		4-18 hrs	? 36	1500-2499 gm	multipara
428	bule hora	40	rural	no		11	no	no	singleton	spontaneous	hospital	spontaneous vaginal delivery	12	no	no	no	yes	male	2012-06-12	2012-06-12	36	small	1300	5	6	yes	yes	33	no	no	yes	yes	no	yes	no	no	yes	yes	2012-06-23	12	recovered		censored	? 35		4-18 hrs	32.1-34	1000-1499 gm	grand multipara
57	yabelo	20	rural	yes	3	1	no	no	multiple	spontaneous	hospital	spontaneous vaginal delivery	12	no	no	no	no	female	2012-05-06	2012-05-06	28	small	1200	5	6	yes	no	36.7	no	no	yes	no	no	yes	no	yes	yes	yes	2012-05-17	12	recovered		censored	<20		4-18 hrs	? 36	1000-1499 gm	primipara
320	bule hora	19	rural	yes	3	1	no	no	multiple	spontaneous	hospital	spontaneous vaginal delivery	10	no	no	no	no	male	2012-09-23	2012-09-23	31	small	1200	6	7	yes	yes	34	no	yes	no	no	no	yes	no	yes	yes	yes	2012-10-04	11	recovered		censored	<20		4-18 hrs	32.1-34	1000-1499 gm	primipara
127	yabelo	16	rural	no		1	yes	no	singleton	spontaneous	hospital	spontaneous vaginal delivery	6	yes	no	no	no	female	2013-04-05	2013-04-05	32	appropriate	1900	2	4	no	no	32.2	yes	no	yes	no	no	yes	no	yes	yes	yes	2013-04-16	11	recovered		censored	<20		4-18 hrs	32.1-34	1500-2499 gm	primipara
39	yabelo	35	rural	no		8	no	no	singleton	spontaneous	hospital	spontaneous vaginal delivery	8	no	no	no	no	male	2012-02-18	2012-02-19	36	appropriate	3500	7	8	yes	no	35.6	no	no	yes	no	no	yes	no	no	no	no	2012-03-01	12	recovered		censored	? 35		4-18 hrs	35.1-36	? 2500 gm	grand multipara
51	yabelo	35	rural	yes	3	7	no	no	singleton	spontaneous	health center	spontaneous vaginal delivery	8	no	no	no	no	female	2012-04-06	2012-04-06	34	appropriate	1200	5	6	yes	no	34.5	no	no	yes	no	no	no	no	no	yes	yes	2012-04-18	11	recovered		censored	? 35		4-18 hrs	34.1-35	1000-1499 gm	grand multipara
59	yabelo	25	rural	yes	3	5	no	no	singleton	spontaneous	health center	spontaneous vaginal delivery	12	no	no	no	no	male	2012-05-06	2012-05-06	34	appropriate	1500	6	7	no	no	35.9	no	no	yes	no	no	yes	no	no	yes	yes	2012-05-18	15	recovered		censored	20-34		4-18 hrs	35.1-36	1500-2499 gm	grand multipara
78	yabelo	28	rural	yes	4	4	no	no	singleton	spontaneous	health center	spontaneous vaginal delivery	18	no	no	no	no	male	2012-06-09	2012-06-16	35	small	1200	6	7	yes	no	36	no	no	yes	no	no	yes	no	yes	yes	yes	2012-06-28	12	recovered		censored	20-34		> 18 hrs	35.1-36	1000-1499 gm	multipara
88	yabelo	21	rural	yes	3	1	no	no	singleton	spontaneous	hospital	spontaneous vaginal delivery	8	no	no	no	no	male	2012-10-11	2012-10-11	28	appropriate	1400	6	7	yes	no	35	no	no	yes	no	no	yes	no	yes	yes	yes	2012-10-23	12	recovered		censored	20-34		4-18 hrs	34.1-35	1000-1499 gm	primipara
230	yabelo	32	urban	yes	4	5	no	no	singleton	induced	hospital	caesarean section	18	yes	no	no	no	male	2012-01-22	2012-01-22	35	small	1600	7	8	yes	no	36	no	no	no	no	no	yes	no	no	yes	yes	2012-02-04	12	recovered		censored	20-34		> 18 hrs	35.1-36	1500-2499 gm	grand multipara
492	bule hora	29	rural	no		6	yes	yes	singleton	spontaneous	home	spontaneous vaginal delivery		yes	no	no	no	male	2012-12-13	2012-12-13	29	small	1200			no	yes	35.8	yes	yes	no	no	no	yes	no	no	no	no	2012-12-26	3	died	3	died	20-34	<1 day		35.1-36	1000-1499 gm	grand multipara
392	bule hora	18	urban	yes	4	1	no	no	singleton	spontaneous	hospital	spontaneous vaginal delivery	12	no	no	no	no	female	2011-08-25	2011-08-25	34	appropriate	2000	5	6	yes	yes	31	no	no	yes	no	no	yes	no	no	no	yes	2011-09-07	12	recovered		censored	<20		4-18 hrs	? 32	1500-2499 gm	primipara
152	yabelo	28	rural	yes	3	1	yes	no	singleton	spontaneous	hospital	spontaneous vaginal delivery	8	yes	no	no	no	female	2013-05-07	2013-05-07	33	appropriate	1400	4	6	yes	no	36.7	no	no	yes	no	no	no	no	yes	yes	yes	2013-05-20	13	recovered		censored	20-34		4-18 hrs	? 36	1000-1499 gm	primipara
123	yabelo	27	rural	no		6	no	no	singleton	spontaneous	health center	spontaneous vaginal delivery	12	no	no	no	no	female	2013-04-19	2013-04-19	28	small	1000	4	7	yes	no	35	no	no	yes	no	no	yes	no	yes	yes	yes	2013-05-02	13	recovered		censored	20-34		4-18 hrs	34.1-35	<1000 gm	grand multipara
368	bule hora	24	urban	yes	3	1	no	no	singleton	spontaneous	hospital	spontaneous vaginal delivery	8	no	no	no	no	male	2013-10-16	2013-10-16	33	small	1100	6	7	yes	yes	34	no	no	yes	no	no	no	no	no	yes	yes	2013-10-29	14	recovered		censored	20-34		4-18 hrs	32.1-34	1000-1499 gm	primipara
35	yabelo	30	rural	yes	3	2	yes	yes	multiple	elective caesarean section	hospital	caesarean section	24	no	no	no	no	female	2012-03-05	2012-03-05	32	appropriate	2400	7	8	yes	no	37	no	no	no	no	no	no	no	no	no	no	2012-03-19	14	died	15	died	20-34	> 7 days	> 18 hrs	? 36	1500-2499 gm	multipara
67	yabelo	22	rural	yes	2	2	no	no	multiple	spontaneous	hospital	spontaneous vaginal delivery	12	no	no	no	no	male	2012-09-12	2012-09-12	32	appropriate	1400	5	6	yes	no	35	no	no	yes	no	no	yes	no	no	yes	yes	2012-09-26	14	recovered		censored	20-34		4-18 hrs	34.1-35	1000-1499 gm	multipara
190	yabelo	30	rural	no		5	no	no	singleton	spontaneous	hospital	spontaneous vaginal delivery	2	no	no	no	no	female	2013-09-03	2013-09-03	34	appropriate	2300	8	10	yes	no	36	no	no	no	no	no	yes	no	no	no	no	2013-09-17	10	recovered		censored	20-34		< 4 hrs	35.1-36	1500-2499 gm	grand multipara
417	bule hora	30	rural	yes	3	6	yes	yes	singleton	spontaneous	hospital	spontaneous vaginal delivery	3	no	no	no	no	male	2011-11-21	2011-11-21	32	small	1500	5	5	yes	yes	35	no	no	yes	no	no	no	no	no	yes	yes	2011-12-05	15	recovered		censored	20-34		< 4 hrs	34.1-35	1500-2499 gm	grand multipara
372	bule hora	31	rural	no		9	no	no	singleton	spontaneous	home	spontaneous vaginal delivery		no	no	no	no	male	2013-08-29	2013-08-29	32	small	1300	5	6	yes	no	33	no	no	yes	yes	no	yes	no	yes	yes	yes	2013-09-13	15	recovered		censored	20-34			32.1-34	1000-1499 gm	grand multipara
71	yabelo	22	rural	yes	2	2	no	no	singleton	spontaneous	health center	spontaneous vaginal delivery	12	no	no	no	no	male	2012-06-27	2012-06-29	30	small	1200	6	7	yes	no	36	no	no	no	no	no	yes	no	yes	yes	yes	2012-07-14	15	recovered		censored	20-34		4-18 hrs	35.1-36	1000-1499 gm	multipara
75	yabelo	22	rural	yes	2	3	no	no	singleton	spontaneous	health center	spontaneous vaginal delivery	10	no	no	no	no	female	2012-06-27	2012-06-29	30	small	1100	4	5	yes	no	35.5	no	no	yes	no	no	yes	no	yes	yes	yes	2012-07-14	15	recovered		censored	20-34		4-18 hrs	35.1-36	1000-1499 gm	multipara
253	yabelo	33	rural	no		3	no	no	singleton	elective caesarean section	hospital	caesarean section	8	yes	no	no	no	male	2012-03-08	2012-03-08	29	small	1500	5	6	yes	no	35	no	no	no	no	no	yes	no	no	no	no	2012-03-24	16	recovered	16	censored	20-34	> 7 days	4-18 hrs	34.1-35	1500-2499 gm	multipara
96	yabelo	20	urban	yes	3	1	no	no	multiple	induced	hospital	spontaneous vaginal delivery	4	no	no	no	no	female	2012-10-21	2012-10-21	34	appropriate	1000	5	6	yes	no	36.5	no	no	yes	no	no	no	no	no	yes	yes	2012-11-06	16	recovered		censored	<20		< 4 hrs	? 36	<1000 gm	primipara
168	yabelo	20	rural	yes	3	2	no	no	singleton	spontaneous	hospital	spontaneous vaginal delivery	14	no	no	no	no	male	2013-08-22	2013-08-22	36	appropriate	2000	6	10	yes	no	37.1	no	no	no	no	no	no	no	no	no	no	2013-09-07	16	recovered		censored	<20		4-18 hrs	? 36	1500-2499 gm	multipara
50	yabelo	32	rural	yes	3	5	no	no	singleton	elective caesarean section	hospital	caesarean section	8	no	no	no	no	female	2012-03-08	2012-03-08	29	small	1400	5	6	no	no	36	no	yes	no	yes	no	no	no	no	yes	no	2012-03-24	16	recovered		censored	20-34		4-18 hrs	35.1-36	1000-1499 gm	grand multipara
301	bule hora	34	rural	no		8	no	no	singleton	spontaneous	home	spontaneous vaginal delivery		no	no	no	no	male	2012-10-11	2012-10-11	34	appropriate	1800	7	8	yes	yes	32	no	no	yes	yes	no	yes	no	no	no	yes	2012-10-27	15	died	15	died	20-34	> 7 days		? 32	1500-2499 gm	grand multipara
94	yabelo	19	rural	yes	3	1	no	no	multiple	induced	hospital	spontaneous vaginal delivery	6	no	no	no	no	male	2012-12-05	2012-12-05	33	appropriate	1200	5	6	yes	no	35	yes	no	yes	no	no	no	no	yes	yes	yes	2012-12-21	15	recovered		censored	<20		4-18 hrs	34.1-35	1000-1499 gm	primipara
32	yabelo	25	rural	yes	3	4	no	no	singleton	spontaneous	home	spontaneous vaginal delivery		no	no	no	no	male	2012-03-04	2012-03-04	36	appropriate	3000			yes	no	37.2	no	yes	no	no	no	yes	no	no	no	no	2012-03-21	9	recovered		censored	20-34			? 36	? 2500 gm	multipara
103	yabelo	25	rural	yes	2	4	no	no	singleton	spontaneous	health center	spontaneous vaginal delivery	14	no	no	no	no	female	2013-01-19	2013-01-19	34	appropriate	1700	6	7	yes	no	35	no	yes	yes	no	no	no	no	yes	yes	yes	2013-02-05	16	recovered		censored	20-34		4-18 hrs	34.1-35	1500-2499 gm	multipara
209	yabelo	20	urban	yes	3	2	yes	no	singleton	spontaneous	hospital	spontaneous vaginal delivery	2	yes	no	no	no	female	2013-09-29	2013-09-29	36	small	2000	5	6	yes	no	37.8	no	yes	no	no	no	yes	no	no	no	no	2013-10-16	4	recovered		censored	<20		< 4 hrs	? 36	1500-2499 gm	multipara
20	yabelo	30	rural	no		5	no	yes	singleton	spontaneous	health center	spontaneous vaginal delivery	8	no	no	no	no	female	2012-01-22	2012-02-04	30	small	1500	7	8	yes	no	34	no	yes	yes	no	no	yes	no	no	no	yes	2012-02-22	12	died	12	died	20-34	> 7 days	4-18 hrs	32.1-34	1500-2499 gm	grand multipara
106	yabelo	27	rural	yes	2	2	no	no	multiple	induced	hospital	spontaneous vaginal delivery	3	no	no	no	no	male	2013-03-17	2013-03-17	28	appropriate	1100	5	6	yes	no	37	no	no	no	no	no	no	no	yes	yes	yes	2013-04-04	19	recovered		censored	20-34		< 4 hrs	? 36	1000-1499 gm	multipara
23	yabelo	22	rural	yes	2	1	no	no	singleton	spontaneous	health center	spontaneous vaginal delivery	8	no	no	no	no	female	2012-01-28	2012-01-28	28	small	1100	5	6	yes	no	34	no	no	yes	no	no	yes	no	yes	yes	yes	2012-02-18	16	recovered		censored	20-34		4-18 hrs	32.1-34	1000-1499 gm	primipara
107	yabelo	32	rural	yes	3	3	no	no	singleton	spontaneous	health center	spontaneous vaginal delivery	14	no	no	no	no	female	2013-03-15	2013-03-15	28	small	1100	4	6	yes	no	36.4	no	no	no	no	no	yes	no	no	yes	yes	2013-04-05	19	recovered		censored	20-34		4-18 hrs	? 36	1000-1499 gm	multipara
145	yabelo	21	rural	yes	3	2	no	no	singleton	elective caesarean section	hospital	caesarean section	14	no	no	no	no	male	2013-01-01	2013-01-01	32	appropriate	1800	5	7	yes	no	32	no	yes	no	no	no	no	no	yes	yes	yes	2013-01-23	12	recovered		censored	20-34		4-18 hrs	? 32	1500-2499 gm	multipara
255	yabelo	28	urban	yes	2	3	yes	no	singleton	spontaneous	health center	spontaneous vaginal delivery	10	no	yes	no	no	male	2012-03-29	2012-03-07	33	appropriate	1000	5	6	yes	no	34.5	yes	no	yes	no	no	no	yes	no	yes	yes	2012-03-29	8	recovered		censored	20-34		4-18 hrs	34.1-35	<1000 gm	multipara
234	yabelo	26	urban	yes	4	3	no	no	singleton	spontaneous	hospital	spontaneous vaginal delivery	8	no	no	no	no	female	2012-02-05	2012-02-05	30	small	1000	5	6	yes	no	35.7	no	no	no	no	no	no	no	no	yes	yes	2012-02-28	7	recovered		censored	20-34		4-18 hrs	35.1-36	<1000 gm	multipara
191	yabelo	30	urban	yes	3	4	no	no	singleton	spontaneous	hospital	spontaneous vaginal delivery	24	no	no	no	no	male	2013-09-06	2013-09-06	34	appropriate	2200	6	8	yes	no	35	no	no	no	no	no	no	no	no	no	no	2013-09-29	7	recovered		censored	20-34		> 18 hrs	34.1-35	1500-2499 gm	multipara
24	yabelo	25	rural	no		3	yes	yes	singleton	spontaneous	health center	spontaneous vaginal delivery	10	no	no	no	no	male	2012-02-05	2012-02-01	32	appropriate	1900	6	8	yes	no	36.8	no	no	yes	no	no	yes	no	no	no	yes	2012-02-29	8	died	8	died	20-34	> 7 days	4-18 hrs	? 36	1500-2499 gm	multipara
18	yabelo	20	urban	no		1	yes	yes	singleton	spontaneous	hospital	spontaneous vaginal delivery	8	no	no	no	no	male	2012-01-22	2012-01-22	34	small	1000	5	6	no	yes	32.6	yes	yes	yes	no	no	yes	no	no	no	yes	2012-02-09	19	died	21	died	<20	> 7 days	4-18 hrs	32.1-34	<1000 gm	primipara
[truncated: 11 more columns]
